# Supplementary material for: The gastrointestinal antibiotic resistome in pediatric leukemia and lymphoma patients
Source: Front Cell Infect Microbiol. 2023 Feb 24;13:1102501. doi: 10.3389/fcimb.2023.1102501 (PMC9998685; doi:10.3389/fcimb.2023.1102501)
Supplement: Supplementary file 2 [file DataSheet_2.xlsx]

## Sheet: supplemental excel S8
Drug Class	Resistance Mechanism	repeated courses of Betalactams controlled for diagnosis and days from chemo	none vs "1-2courses"	3+courses vs 1-2courses	AveExpr	F	P.Value	adj.P.Val		repeated courses of vancomycin controlled for diagnosis and days from chemo	none vs "1-2courses"	3+courses vs 1-2courses	AveExpr	F	P.Value	adj.P.Val		repeated courses of any antibiotic controlled for diagnosis and days from chemo	none vs "1-2courses"	3+courses vs 1-2courses	AveExpr	F	P.Value	adj.P.Val
beta-lactam	antibiotic inactivation	ACT-2	0.43176	0.20308	-4.0566e-17	1.3875	0.2538	0.37252		ACT-2	0.16797	0.646	-4.0566e-17	2.4914	0.08728	0.44001		ACT-2	0.42416	0.242	7.1124e-17	1.8237	0.16651	0.30022
beta-lactam	antibiotic inactivation	ampC	0.50185	0.23239	-1.718e-17	1.2863	0.28019	0.39675		ampC	-0.52834	0.13906	-1.718e-17	2.7874	0.065774	0.40988		ampC	0.31179	-0.00054671	5.1753e-17	0.39622	0.67386	0.76201
beta-lactam	antibiotic inactivation	ampC1	0.33848	0.25109	1.2277e-17	0.86382	0.42424	0.56724		ampC1	-0.3512	0.16676	1.2277e-17	1.4307	0.2434	0.67529		ampC1 beta-lactamase	0.06617	-0.076494	-5.0596e-17	0.098722	0.90608	0.92157
beta-lactam	antibiotic inactivation	ampH	0.66168	0.76554	2.8556e-17	5.0765	0.0076992	0.075435		ampH	-0.21428	0.2506	2.8556e-17	0.71523	0.49126	0.75921		ampH	0.48051	0.48833	2.2479e-17	2.4763	0.08895	0.22904
beta-lactam	antibiotic inactivation	CblA-1	0.5939	-0.56639	-3.1358e-18	3.9701	0.02149	0.094721		CblA-1	0.60629	0.019016	-3.1358e-18	3.3475	0.038653	0.34386		CblA-1	0.43735	-0.59891	3.3249e-17	6.6554	0.0018995	0.022838
beta-lactam	antibiotic inactivation	CBP-1	0.035414	-0.71498	4.3268e-17	4.0433	0.020068	0.094721		CBP-1	0.16295	-0.17837	4.3268e-17	0.49389	0.61154	0.7852		CBP-1	0.28661	-0.65113	-6.0535e-18	6.5365	0.0021111	0.022838
beta-lactam	antibiotic inactivation	cepA	-0.13143	-0.84702	-2.4019e-17	5.7749	0.0040651	0.070873		cepA	0.33695	-0.18619	-2.4019e-17	1.4614	0.2362	0.67529		cepA	-0.38994	-1.0258	-2.5153e-17	13.56	5.7769e-06	0.00034372
beta-lactam	antibiotic inactivation	CfxA2	0.48015	-0.39133	-3.6563e-17	2.3563	0.099286	0.21574		CfxA2	0.77906	-0.088328	-3.6563e-17	6.8857	0.0015013	0.089327		CfxA2	0.44354	-0.5558	-3.2382e-17	6.0659	0.0032137	0.031869
beta-lactam	antibiotic inactivation	CfxA4	0.42102	-0.55084	-7.3993e-17	2.2294	0.11218	0.22249		CfxA4	0.19268	-0.088554	-7.3993e-17	0.30479	0.73787	0.82279		CfxA4	0.48958	-0.69914	-8.1677e-18	5.7138	0.0044106	0.035514
beta-lactam	antibiotic inactivation	CfxA6	0.33448	-0.62612	-2.7489e-17	2.7874	0.065706	0.17796		CfxA6	0.61399	-0.41201	-2.7489e-17	4.2188	0.017072	0.25394		CfxA6	0.30655	-0.90127	1.4601e-17	9.2109	0.00020623	0.0061353
beta-lactam	antibiotic inactivation	LEN-32	0.33414	0.15801	1.2597e-16	0.80451	0.44979	0.58179		LEN-32	0.031082	-0.31393	1.2597e-16	0.62885	0.53504	0.77898		LEN-32	0.30361	0.42046	-6.0137e-17	3.071	0.050562	0.18233
beta-lactam	reduced permeability to antibiotic	OmpA	0.39314	0.60286	2.1217e-17	2.5358	0.083581	0.19502		OmpA	-0.21254	0.11876	2.1217e-17	0.43765	0.64663	0.7852		OmpA	0.26153	0.31135	-1.7925e-17	0.90505	0.40765	0.51653
beta-lactam	reduced permeability to antibiotic	OmpK37	0.60526	0.74053	-8.6403e-18	4.2369	0.01675	0.083052		OmpK37	-0.38302	0.066958	-8.6403e-18	1.1231	0.32883	0.68467		OmpK37	0.49902	0.44921	8.9085e-18	2.0636	0.13212	0.27107
beta-lactam	antibiotic target alteration	PBP1a	-0.19128	0.72454	4.19e-17	3.1506	0.046511	0.14959		PBP1a	-0.37689	0.22991	4.19e-17	1.3885	0.25362	0.67529		PBP1a	-0.099253	0.60872	-9.6133e-18	3.4733	0.034624	0.14208
beta-lactam	antibiotic target alteration	PBP2b	0.033273	0.32064	1.9749e-17	0.82007	0.44293	0.57922		PBP2b	0.023254	0.051848	1.9749e-17	0.014656	0.98545	0.98545		PBP2b	-0.028894	0.30983	-2.519e-17	1.123	0.32919	0.4645
beta-lactam	antibiotic target alteration	PBP2x	0.018868	0.58082	-5.1792e-18	2.1204	0.12461	0.22841		PBP2x	-0.019835	0.2552	-5.1792e-18	0.26371	0.76866	0.84695		PBP2x	0.1161	0.40392	1.8775e-17	1.4906	0.22997	0.37489
beta-lactam	antibiotic target alteration	PBP3	0.12976	0.085532	4.9373e-18	0.12056	0.88653	0.89405		PBP3	0.34127	0.1379	4.9373e-18	1.0736	0.34521	0.68467		PBP3	0.098714	-0.19486	-1.4167e-16	0.71885	0.48969	0.59463
beta-lactam	antibiotic inactivation	TEM-1	-0.15687	0.15993	-6.205e-18	0.26195	0.77	0.81813		TEM-1	0.060593	-0.16795	-6.205e-18	0.16675	0.84662	0.89346		TEM-1	-0.42484	0.31234	6.7835e-17	1.9053	0.15389	0.29068
glycopeptide antibiotic	antibiotic target alteration	vanC	0.37436	0.29056	3.0958e-17	1.8549	0.16107	0.26142		vanC	0.17061	-0.031106	3.0958e-17	0.46919	0.62671	0.7852		vanC	0.17059	0.1483	-7.6039e-17	0.46876	0.62708	0.72449
glycopeptide antibiotic	antibiotic target alteration	vanG	-0.24731	-0.64207	-9.6077e-18	4.3023	0.01576	0.082468		vanG	0.65162	-0.14194	-9.6077e-18	6.1325	0.0029521	0.1171		vanG	-0.29743	-0.52625	3.1225e-17	4.191	0.017736	0.10553
glycopeptide antibiotic	antibiotic target alteration	vanHD	-0.12372	0.16423	-9.6077e-17	0.50145	0.60696	0.70124		vanHD	-0.17298	-0.0071744	-9.6077e-17	0.5159	0.59835	0.7852		vanHD	-0.087161	-0.064688	-2.2841e-17	0.11715	0.88957	0.91257
glycopeptide antibiotic	antibiotic target alteration	vanRA	0.50079	-0.61465	9.8412e-19	3.6045	0.030289	0.11627		vanRA	0.35575	0.15295	9.8412e-19	0.97369	0.3808	0.70805		vanRA	0.51749	-0.33726	-5.421e-18	2.9165	0.058519	0.20482
glycopeptide antibiotic	antibiotic target alteration	vanRC	0.17968	0.14271	1.2704e-16	0.4845	0.61725	0.70627		vanRC	0.18018	0.04791	1.2704e-16	0.52277	0.59429	0.7852		vanRC	-0.0040769	0.10926	1.5497e-16	0.24835	0.78054	0.84851
glycopeptide antibiotic	antibiotic target alteration	vanRD	0.29919	-0.81668	2.909e-17	5.7472	0.004169	0.070873		vanRD	0.21095	-0.72827	2.909e-17	3.4087	0.036484	0.34386		vanRD	0.47293	-0.53954	-3.8128e-18	5.6763	0.0045622	0.035514
glycopeptide antibiotic	antibiotic target alteration	vanRF	0.23142	0.014168	1.1209e-17	0.5147	0.59904	0.69888		vanRF	0.06499	0.26956	1.1209e-17	0.73192	0.48323	0.75921		vanRF	0.24707	-0.1713	-1.5757e-17	2.1402	0.12273	0.2608
glycopeptide antibiotic	antibiotic target alteration	vanRG	0.51212	0.23066	-3.6037e-17	1.4598	0.23652	0.36085		vanRG	0.23175	0.3864	-3.6037e-17	0.91525	0.40333	0.72722		vanRG	0.54347	0.014237	-2.4575e-18	1.2842	0.28118	0.41309
glycopeptide antibiotic	antibiotic target alteration	vanRI	0.7166	-0.45967	2.138e-17	3.703	0.027607	0.10951		vanRI	0.30748	-0.32581	2.138e-17	1.5438	0.21799	0.67529		vanRI	0.74824	-0.22911	-3.0611e-17	3.5542	0.032094	0.1364
glycopeptide antibiotic	antibiotic target alteration	vanRO	-0.19208	0.090393	1.8095e-16	0.54737	0.57996	0.69015		vanRO	0.15925	-0.16087	1.8095e-16	1.0877	0.34046	0.68467		vanRO	-0.11641	0.024464	8.6447e-17	0.19409	0.82388	0.86763
glycopeptide antibiotic	antibiotic target alteration	vanSC	0.29123	0.19093	9.928e-17	0.98818	0.37537	0.5194		vanSC	0.15726	0.09201	9.928e-17	0.37561	0.68772	0.79536		vanSC	0.12839	0.23793	6.563e-17	1.026	0.362	0.48028
glycopeptide antibiotic	antibiotic target alteration	vanSG	0.61861	-0.27576	-1.0622e-16	2.8899	0.059593	0.17297		vanSG	0.35428	0.12649	-1.0622e-16	1.3878	0.2538	0.67529		vanSG	0.60981	-0.1988	8.6736e-18	3.1112	0.048677	0.18102
glycopeptide antibiotic	antibiotic target alteration	vanTC	0.31413	0.41891	9.1273e-17	2.3094	0.10387	0.21728		vanTC	0.10582	-0.03001	9.1273e-17	0.16463	0.84841	0.89346		vanTC	0.11426	0.24295	1.249e-16	0.86323	0.42477	0.53208
glycopeptide antibiotic	antibiotic target alteration	vanTG	-0.069586	-0.47272	7.5794e-17	2.0403	0.13462	0.23218		vanTG	0.48762	-0.10481	7.5794e-17	3.1262	0.047659	0.3781		vanTG	-0.13645	-0.091075	-6.4185e-17	0.16574	0.84749	0.87899
glycopeptide antibiotic	antibiotic target alteration	vanUG	0.29182	-1.1059	-6.0048e-18	9.3998	0.00016462	0.01959		vanUG	0.66356	-0.40264	-6.0048e-18	5.3342	0.0060984	0.14514		vanUG	0.28477	-0.75514	3.6646e-17	7.8356	0.00067334	0.013355
glycopeptide antibiotic	antibiotic target alteration	vanVB	0.22075	-0.57639	4.9273e-17	2.2386	0.1112	0.22249		vanVB	0.60103	-0.32581	4.9273e-17	3.8173	0.024841	0.29561		vanVB	0.33862	-0.74052	4.9982e-17	6.8308	0.0016261	0.022838
glycopeptide antibiotic	antibiotic target alteration	vanWG	-0.062137	-0.68842	-8.8071e-17	5.2526	0.00655	0.075435		vanWG	0.5238	-0.18182	-8.8071e-17	4.5942	0.012048	0.23894		vanWG	-0.12153	-0.41707	-9.3097e-17	2.7695	0.067275	0.21637
glycopeptide antibiotic	antibiotic target alteration	vanXYC	0.20915	0.16525	-6.5119e-17	0.66763	0.51488	0.63166		vanXYC	0.16383	0.038472	-6.5119e-17	0.44142	0.64422	0.7852		vanXYC	0.056107	0.22744	1.382e-16	1.1149	0.33179	0.4645
glycopeptide antibiotic	antibiotic target alteration	vanYB	0.38355	-0.8507	3.683e-17	8.3113	0.00042329	0.025186		vanYB	0.7857	-0.3743	3.683e-17	10.432	6.8951e-05	0.0082052		vanYB	0.39666	-0.27475	-1.1738e-16	2.4716	0.089348	0.22904
multidrug	antibiotic efflux	acrA	0.51259	0.84841	3.7463e-17	4.9898	0.0083386	0.075435		acrA	-0.28729	0.30093	3.7463e-17	1.1144	0.33164	0.68467		acrA	0.42566	0.50466	1.507e-17	2.3688	0.098579	0.24004
multidrug	antibiotic efflux	acrB	0.62243	0.40128	4.4836e-17	1.8454	0.16256	0.26142		acrB	-0.61892	0.53759	4.4836e-17	4.2722	0.016243	0.25394		acrB	0.4289	0.24586	-4.9331e-17	0.79634	0.45368	0.56237
multidrug	antibiotic efflux	AcrE	0.71183	0.57788	-6.4852e-17	3.2116	0.043897	0.1451		AcrE	-0.09569	0.31909	-6.4852e-17	0.4535	0.63654	0.7852		AcrE	0.62817	0.49681	6.2595e-17	2.6537	0.07511	0.22395
multidrug	antibiotic efflux	AcrF	0.59827	1.0396	6.7354e-17	6.9657	0.0013901	0.041355		AcrF	-0.32363	0.076797	6.7354e-17	0.75701	0.47141	0.75921		AcrF	0.40162	0.4613	1.4384e-17	1.8497	0.16237	0.29726
multidrug	antibiotic target alteration; antibiotic efflux	acrR	0.62441	0.69492	-5.4377e-17	4.4283	0.014017	0.082468		acrR	-0.21185	0.25486	-5.4377e-17	0.7489	0.47519	0.75921		acrR	0.51477	0.47736	-3.0358e-17	2.6254	0.07716	0.22395
multidrug	antibiotic efflux	AcrS	0.53533	0.55517	-2.2418e-17	3.2132	0.043833	0.1451		AcrS	-0.45361	0.33102	-2.2418e-17	2.8165	0.063975	0.40988		AcrS	0.49571	0.10968	-3.7586e-18	1.0479	0.35431	0.48028
multidrug	antibiotic efflux	adeB	0.27974	0.042287	3.7363e-17	0.66908	0.51415	0.63166		adeB	-0.12345	-0.32948	3.7363e-17	1.0301	0.36027	0.68772		adeB	0.40233	0.14436	2.0123e-16	2.1752	0.11868	0.2608
multidrug	antibiotic efflux	adeF	0.51341	0.53346	-1.3945e-17	2.4037	0.094865	0.213		adeF	0.15496	0.71168	-1.3945e-17	1.7066	0.18607	0.65616		adeF	0.49975	0.78262	2.3274e-17	5.6258	0.004775	0.035514
multidrug	antibiotic efflux	arlS	-0.26736	0.2385	-2.055e-17	1.2747	0.2834	0.39675		arlS	0.14052	-0.11767	-2.055e-17	0.50588	0.60432	0.7852		arlS	-0.20709	0.013618	6.9678e-17	0.34458	0.70932	0.78887
multidrug	antibiotic efflux	AxyY	-0.1878	-0.13396	6.4585e-17	0.42633	0.65392	0.74111		AxyY	0.35708	0.2714	6.4585e-17	2.0467	0.13386	0.541		AxyY	-0.098226	-0.29368	-1.6769e-17	1.4225	0.24572	0.38988
multidrug	antibiotic efflux	baeR	0.4448	0.71821	-5.5511e-17	3.97	0.021491	0.094721		baeR	-0.30081	0.25903	-5.5511e-17	1.2004	0.30485	0.68467		baeR	0.39912	0.47185	2.0103e-17	2.4587	0.090461	0.22904
multidrug	antibiotic efflux	baeS	0.52775	0.47505	-1.0675e-17	2.6347	0.076032	0.19251		baeS	0.064017	0.27973	-1.0675e-17	0.31969	0.72702	0.82279		baeS	0.50972	0.68578	2.8912e-19	5.6921	0.0044977	0.035514
multidrug	antibiotic efflux	cpxA	0.59465	0.77666	2.7589e-17	5.068	0.0077598	0.075435		cpxA	-0.44201	0.032654	2.7589e-17	1.6035	0.20567	0.66831		cpxA	0.46606	0.43299	5.0885e-17	2.143	0.1224	0.2608
multidrug	antibiotic efflux	CRP	0.42343	0.42871	-3.9965e-17	1.6247	0.20141	0.31537		CRP	-0.22525	0.19511	-3.9965e-17	0.62936	0.53477	0.77898		CRP	0.30506	0.21652	-1.1303e-17	0.60927	0.54566	0.64933
multidrug	antibiotic target protection	eatAv	0.15172	0.39287	-4.4302e-17	1.5189	0.22328	0.34507		eatAv	-0.12508	-0.35265	-4.4302e-17	0.72686	0.48564	0.75921		eatAv	0.052833	0.3772	7.5171e-17	1.9262	0.15082	0.29068
multidrug	antibiotic efflux	efmA	0.063037	0.41795	5.0707e-17	1.9259	0.15038	0.24855		efmA	-0.075426	-0.27878	5.0707e-17	0.50582	0.60435	0.7852		efmA	0.029882	0.23166	8.8182e-17	1.117	0.33111	0.4645
multidrug	antibiotic efflux	efrA	-0.20489	0.44167	-7.5552e-17	2.0002	0.13994	0.2379		efrA	-0.11458	0.324	-7.5552e-17	0.85381	0.42849	0.73899		efrA	-0.13044	0.40833	4.4244e-17	2.535	0.084107	0.22904
multidrug	antibiotic efflux	efrB	0.26067	0.17815	1.4987e-17	0.53239	0.58863	0.69353		efrB	0.17446	-0.2572	1.4987e-17	0.7908	0.45595	0.75921		efrB	0.27512	0.11064	6.8892e-18	0.38891	0.67877	0.76201
multidrug	antibiotic target alteration	ErmA	0.034864	0.17381	-1.9749e-17	0.40709	0.66653	0.74128		ErmA	0.10263	0.57566	-1.9749e-17	2.7389	0.068888	0.40988		ErmA	-0.16673	-0.29777	1.7232e-16	1.9897	0.14186	0.28136
multidrug	antibiotic target alteration	ErmB	0.13131	-0.19485	4.5536e-17	0.34715	0.70743	0.77234		ErmB	0.2106	-0.16674	4.5536e-17	0.62557	0.53678	0.77898		ErmB	0.16383	-0.039716	-1.648e-17	0.16343	0.84944	0.87899
multidrug	antibiotic target alteration	ErmF	1.0248	-0.48018	-3.2443e-17	7.1561	0.0011731	0.041355		ErmF	0.28149	-0.031512	-3.2443e-17	0.78487	0.45862	0.75921		ErmF	1.072	-0.34665	-6.8865e-17	8.9073	0.00026718	0.0063589
multidrug	antibiotic target alteration	ErmG	0.36695	-0.19855	4.1333e-17	0.76771	0.46642	0.59681		ErmG	0.026643	0.14915	4.1333e-17	0.080492	0.92271	0.93849		ErmG	0.38716	-0.34436	1.2757e-17	2.1912	0.11687	0.2608
multidrug	antibiotic target alteration	ErmQ	0.35023	0.025933	-5.6579e-17	0.74045	0.47914	0.60424		ErmQ	0.21681	0.36608	-5.6579e-17	1.1625	0.31638	0.68467		ErmQ	0.41953	-0.032332	7.5171e-17	1.3627	0.26047	0.39738
multidrug	antibiotic target alteration	ErmX	-0.082912	-0.17939	8.3267e-17	0.37388	0.68888	0.75905		ErmX	-0.071834	-0.26872	8.3267e-17	0.46697	0.62809	0.7852		ErmX	0.018233	0.10675	-5.6089e-17	0.21134	0.80984	0.86045
multidrug	antibiotic efflux	evgA	0.64113	0.46925	-7.4059e-17	2.8241	0.06345	0.17796		evgA	-0.40978	0.050956	-7.4059e-17	1.4394	0.24135	0.67529		evgA	0.54674	0.25508	-3.2201e-17	1.5331	0.22066	0.36985
multidrug	antibiotic efflux	evgS	0.80409	0.23581	-1.5446e-17	2.9485	0.056357	0.16766		evgS	-0.45089	0.21907	-1.5446e-17	2.3492	0.10004	0.45452		evgS	0.57227	-0.049549	2.4214e-18	1.5373	0.21976	0.36985
multidrug	antibiotic target alteration	fabI	0.16138	0.060838	4.4302e-17	0.1634	0.84945	0.86397		fabI	0.16315	0.020528	4.4302e-17	0.30214	0.73982	0.82279		fabI	0.16942	-0.10669	-1.7376e-16	0.63372	0.53263	0.64023
multidrug	antibiotic efflux	gadW	0.75559	0.23829	6.8121e-17	2.6811	0.072729	0.19233		gadW	-0.31392	0.45858	6.8121e-17	2.2797	0.10695	0.45452		gadW	0.57515	0.032301	3.8742e-17	1.4075	0.24932	0.39039
multidrug	antibiotic efflux	gadX	0.69794	0.29078	1.0008e-19	2.3519	0.099713	0.21574		gadX	-0.42608	0.34091	1.0008e-19	2.4741	0.088741	0.44001		gadX	0.49694	0.049886	-3.2526e-17	0.94004	0.39387	0.51129
multidrug	antibiotic efflux	H-NS	0.65226	0.34585	5.6846e-17	2.171	0.11867	0.22841		H-NS	-0.28604	0.3507	5.6846e-17	1.3815	0.25536	0.67529		H-NS	0.56466	0.40607	-7.4882e-17	2.2239	0.11326	0.25919
multidrug	antibiotic efflux	hmrM	0.22832	0.037821	2.0817e-17	0.23901	0.78779	0.82962		hmrM	0.33309	0.038994	2.0817e-17	1.0854	0.34122	0.68467		hmrM	0.22844	-0.1556	1.7347e-17	0.90416	0.40801	0.51653
multidrug	antibiotic efflux	KpnE	0.40004	0.4868	3.5362e-17	2.1532	0.12073	0.22841		KpnE	-0.14671	0.36358	3.5362e-17	0.89076	0.41317	0.73385		KpnE	0.3114	0.37048	5.5764e-17	1.5912	0.20855	0.35968
multidrug	antibiotic efflux	KpnF	0.6041	0.67593	1.0275e-17	4.7775	0.010142	0.075435		KpnF	-0.23982	0.11006	1.0275e-17	0.65226	0.5228	0.77898		KpnF	0.56668	0.37728	-1.0553e-17	2.5204	0.085283	0.22904
multidrug	antibiotic efflux	KpnG	0.54521	0.43815	2.796e-17	2.4888	0.087429	0.20008		KpnG	0.018339	0.29619	2.796e-17	0.36665	0.69386	0.79536		KpnG	0.4925	0.572	-3.4984e-17	4.0325	0.020544	0.11338
multidrug	antibiotic efflux	LptD	0.56949	0.57444	-2.7522e-17	2.5997	0.07862	0.19491		LptD	-0.33026	0.2125	-2.7522e-17	1.0194	0.36409	0.68772		LptD	0.35113	0.37348	5.7824e-17	1.1786	0.31175	0.45242
multidrug	antibiotic target protection	lsaA	0.45846	0.62943	-1.3878e-17	5.865	0.0037455	0.070873		lsaA	0.21223	0.68523	-1.3878e-17	3.2993	0.040454	0.34386		lsaA	0.29297	0.36178	-1.382e-16	2.2768	0.10765	0.25119
multidrug	antibiotic target protection	lsaB	0.34352	0.10855	1.2093e-17	0.56067	0.57236	0.68799		lsaB	0.1223	-0.26506	1.2093e-17	0.55848	0.57363	0.7852		lsaB	0.60956	-0.081965	2.2407e-17	1.8741	0.15858	0.29487
multidrug	antibiotic target protection	lsaC	-0.35737	-0.15861	-6.8321e-17	0.9082	0.4061	0.55547		lsaC	0.21249	0.54249	-6.8321e-17	1.881	0.15712	0.60314		lsaC	-0.40785	-0.0064057	1.2259e-16	0.93641	0.39528	0.51129
multidrug	antibiotic efflux; reduced permeability to antibiotic	marA	0.55375	0.53678	9.3408e-18	3.0361	0.051853	0.16238		marA	-0.2302	0.36498	9.3408e-18	1.2463	0.29143	0.68467		marA	0.48911	0.48458	2.5009e-17	2.8472	0.062493	0.21248
multidrug	antibiotic efflux	mdfA	0.51619	0.74604	-1.2877e-17	4.5351	0.012694	0.082222		mdfA	-0.17848	0.15072	-1.2877e-17	0.41479	0.66147	0.78715		mdfA	0.48933	0.59052	-3.7875e-17	3.8313	0.024774	0.12009
multidrug	antibiotic efflux	mdsB	-0.25043	0.36191	4.0566e-17	2.0934	0.1279	0.22841		mdsB	-0.30598	-0.24461	4.0566e-17	1.5098	0.22532	0.67529		mdsB	-0.075091	0.40761	8.1532e-17	3.3075	0.040456	0.1553
multidrug	antibiotic efflux	mdtE	0.54477	0.40707	2.0083e-17	2.1434	0.12188	0.22841		mdtE	-0.53085	0.20663	2.0083e-17	2.9619	0.055703	0.38992		mdtE	0.37043	0.1074	4.5826e-17	0.54473	0.58163	0.68529
multidrug	antibiotic efflux	mdtF	0.49731	0.39351	8.6986e-18	1.7566	0.1772	0.28115		mdtF	-0.53887	0.24618	8.6986e-18	2.9681	0.055375	0.38992		mdtF	0.27755	0.032225	3.202e-17	0.26714	0.76608	0.84411
multidrug	antibiotic efflux	mdtM	0.70003	0.59022	-3.3427e-17	3.5529	0.031796	0.11824		mdtM	-0.28127	0.036086	-3.3427e-17	0.60274	0.54904	0.7852		mdtM	0.83952	0.53248	-7.228e-19	4.6117	0.01203	0.075348
multidrug	antibiotic efflux	mdtN	0.51095	0.54352	7.486e-17	2.7859	0.065801	0.17796		mdtN	-0.16189	-0.097509	7.486e-17	0.20664	0.81362	0.88478		mdtN	0.41634	0.32806	1.0625e-17	1.4707	0.23446	0.37703
multidrug	antibiotic efflux	mdtO	0.61449	0.31304	1.5679e-17	2.0877	0.1286	0.22841		mdtO	-0.40238	0.33187	1.5679e-17	2.323	0.10259	0.45452		mdtO	0.43577	0.090391	5.6379e-18	0.75028	0.47475	0.58242
multidrug	antibiotic efflux	mdtP	0.56172	0.43669	8.1899e-17	2.2893	0.1059	0.21728		mdtP	-0.50861	0.38997	8.1899e-17	3.3728	0.037742	0.34386		mdtP	0.37599	0.077308	2.3997e-17	0.51156	0.60105	0.70122
multidrug	antibiotic target protection	mel	-0.037602	0.53297	2.7455e-17	2.0894	0.12839	0.22841		mel	-0.53757	0.3616	2.7455e-17	4.0535	0.019916	0.26334		mel	0.22837	0.30826	-2.5153e-17	1.0225	0.36323	0.48028
multidrug	antibiotic efflux	MexB	0.42649	-0.49042	-2.949e-17	2.6357	0.075958	0.19251		MexB	0.35689	0.07094	-2.949e-17	1.1112	0.33271	0.68467		MexB	0.32381	-0.47912	3.4243e-17	3.5577	0.031989	0.1364
multidrug	antibiotic target protection	msrC	-0.035436	0.41464	-1.1743e-17	1.4014	0.25039	0.37246		msrC	-0.14493	-0.25994	-1.1743e-17	0.42159	0.65702	0.78715		msrC	-0.0064071	0.26651	-5.2042e-18	1.0321	0.35986	0.48028
multidrug	antibiotic target protection	msrE	0.43077	-0.53204	-2.3636e-17	2.5665	0.08116	0.19502		msrE	0.51603	-0.20062	-2.3636e-17	2.5934	0.079159	0.44001		msrE	0.082464	-1.1146	-5.1879e-17	14.387	3.0047e-06	0.00034372
multidrug	antibiotic efflux	mtrA	0.18444	-0.016573	-1.652e-16	0.29847	0.74252	0.79604		mtrA	0.086895	-0.41365	-1.652e-16	2.0274	0.13639	0.541		mtrA	0.15028	-0.010652	-1.3618e-16	0.22257	0.80084	0.85856
multidrug	antibiotic efflux	mtrD	-0.12782	0.13301	8.6469e-17	0.41558	0.66093	0.74128		mtrD	-0.11655	0.07936	8.6469e-17	0.37504	0.68811	0.79536		mtrD	-0.1671	-0.015975	-3.0069e-17	0.24348	0.78433	0.84851
multidrug	antibiotic efflux	MuxB	-0.13545	-0.1111	-7.953e-17	0.30495	0.73775	0.79604		MuxB	-0.24277	-0.23812	-7.953e-17	1.2446	0.29194	0.68467		MuxB	-0.037957	0.2558	-8.6736e-17	1.5023	0.22736	0.37489
multidrug	antibiotic target protection	optrA	-0.07001	-0.067489	1.3838e-16	0.10415	0.90117	0.90117		optrA	0.18041	0.15077	1.3838e-16	0.67433	0.51151	0.77898		optrA	0.012434	0.0071747	1.301e-16	0.0019814	0.99802	0.99802
multidrug	antibiotic efflux	oqxA	0.40919	0.29702	-1.9482e-17	1.4292	0.24368	0.36707		oqxA	0.089382	0.18277	-1.9482e-17	0.19234	0.8253	0.88478		oqxA	0.41901	0.5924	3.2382e-17	4.0109	0.020962	0.11338
multidrug	antibiotic efflux	oqxB	-0.2105	-0.024739	-3.7363e-17	0.21254	0.80884	0.84432		oqxB	-0.32698	-0.27285	-3.7363e-17	1.2226	0.29827	0.68467		oqxB	0.013877	0.57982	-5.0885e-17	5.4821	0.0054379	0.038066
multidrug	antibiotic efflux; reduced permeability to antibiotic	ParR	0.038168	-0.20557	-3.7363e-17	0.56999	0.56711	0.68799		ParR	-0.25516	-0.36338	-3.7363e-17	1.6992	0.18741	0.65616		ParR	0.16711	0.29587	-1.5381e-16	2.3023	0.10506	0.25004
multidrug	antibiotic target protection	poxtA	0.049664	-0.31513	4.4085e-17	0.73363	0.48238	0.60424		poxtA	0.087263	0.11621	4.4085e-17	0.098947	0.90587	0.93738		poxtA	0.15063	-0.4076	1.3697e-17	2.366	0.098838	0.24004
multidrug	antibiotic efflux; reduced permeability to antibiotic	ramA	0.33928	0.41073	-9.6077e-18	1.9393	0.14843	0.24855		ramA	0.19307	0.24006	-9.6077e-18	0.54228	0.58291	0.7852		ramA	0.38177	0.67355	-7.1702e-17	6.636	0.0019325	0.022838
multidrug	antibiotic target alteration; antibiotic efflux	ramR	0.33638	0.13149	-4.0566e-17	0.82234	0.44195	0.57922		ramR	0.11397	0.60538	-4.0566e-17	2.301	0.10478	0.45452		ramR	0.3297	0.34948	9.4832e-17	2.5328	0.084282	0.22904
multidrug	antibiotic target alteration	RlmA(II)	0.03179	0.74549	-4.5536e-17	3.4378	0.035444	0.12781		RlmA(II)	0.14882	0.53451	-4.5536e-17	1.0265	0.36154	0.68772		RlmA(II)	0.019421	0.54058	1.6769e-17	2.6358	0.076399	0.22395
multidrug	antibiotic efflux	rsmA	0.41336	0.43434	-1.4345e-17	2.0463	0.13385	0.23218		rsmA	-0.44871	0.23483	-1.4345e-17	2.5596	0.08176	0.44001		rsmA	0.38667	0.35171	-8.6736e-18	1.7833	0.17313	0.3075
multidrug	antibiotic efflux	sdiA	0.52552	0.66398	-3.7363e-18	3.9006	0.022935	0.097475		sdiA	-0.25214	0.42985	-3.7363e-18	1.593	0.20779	0.66831		sdiA	0.37235	0.3136	8.2616e-17	1.286	0.28068	0.41309
multidrug	antibiotic efflux	smeB	-0.1661	-0.038281	-4.3768e-17	0.20047	0.81862	0.8471		smeB	-0.22367	-0.24259	-4.3768e-17	0.94048	0.39344	0.7203		smeB	-0.013167	0.36298	-7.4015e-17	3.5618	0.031867	0.1364
multidrug	antibiotic target alteration; antibiotic efflux	soxR	0.36962	0.77144	-2.3352e-18	4.9275	0.0088317	0.075435		soxR	-0.22525	0.025182	-2.3352e-18	0.47939	0.6204	0.7852		soxR	0.32437	0.5112	-4.2645e-18	2.7716	0.06714	0.21637
multidrug	antibiotic target alteration; antibiotic efflux; reduced permeability to antibiotic	soxS	0.61744	0.72049	-5.1208e-17	4.9174	0.0089144	0.075435		soxS	-0.42274	0.092736	-5.1208e-17	1.6692	0.19296	0.65616		soxS	0.57789	0.55628	-3.9682e-17	3.8117	0.02523	0.12009
multidrug	antibiotic inactivation	tetX	0.8123	-0.44919	-3.3627e-17	4.2902	0.015939	0.082468		tetX	0.35114	0.26567	-3.3627e-17	1.0828	0.34209	0.68467		tetX	0.7857	-0.6395	8.0809e-17	10.767	5.5765e-05	0.002212
multidrug	antibiotic efflux	TolC	0.43076	0.81122	-4.597e-17	4.7926	0.010002	0.075435		TolC	-0.32524	0.23353	-4.597e-17	1.2411	0.29292	0.68467		TolC	0.34089	0.45209	2.5298e-17	2.0314	0.13628	0.27486
peptide antibiotic	antibiotic target alteration	arnA	0.60752	0.69689	-4.1683e-17	3.8503	0.024042	0.098656		arnA	-0.22619	0.164	-4.1683e-17	0.53787	0.58546	0.7852		arnA	0.48277	0.45635	-2.0238e-17	2.1031	0.12718	0.26553
peptide antibiotic	antibiotic target alteration	ArnT	0.54988	0.54538	6.4251e-17	2.9783	0.054781	0.16715		ArnT	0.067882	0.48084	6.4251e-17	0.86982	0.42178	0.73812		ArnT	0.42043	0.6141	-1.3155e-17	3.8692	0.023914	0.12009
peptide antibiotic	antibiotic target alteration	bacA	0.36661	0.49565	-2.8356e-19	2.2933	0.10548	0.21728		bacA	-0.098333	0.21663	-2.8356e-19	0.36486	0.6951	0.79536		bacA	0.33025	0.47308	5.0596e-17	2.7189	0.070591	0.22106
peptide antibiotic	antibiotic efflux	bcrA	-0.0136	0.43744	1.6173e-16	2.5488	0.082541	0.19502		bcrA	-0.064174	0.026735	1.6173e-16	0.083482	0.91996	0.93849		bcrA	0.050994	0.2344	8.1243e-17	1.0969	0.3377	0.46728
peptide antibiotic	antibiotic target alteration	eptA	0.80137	0.64939	-4.4035e-18	4.4989	0.013128	0.082222		eptA	-0.2873	-0.077074	-4.4035e-18	0.562	0.57163	0.7852		eptA	0.62919	0.33779	4.1218e-17	1.9178	0.15204	0.29068
peptide antibiotic	antibiotic target alteration	eptB	0.43573	0.82827	1.1893e-17	4.9272	0.0088338	0.075435		eptB	-0.26298	0.31806	1.1893e-17	1.1322	0.32591	0.68467		eptB	0.23835	0.38098	5.5294e-17	1.3415	0.26589	0.40052
peptide antibiotic	antibiotic target alteration; antibiotic efflux	liaS	0.18663	0.2888	-5.1241e-17	0.88098	0.41713	0.56407		liaS	-0.054639	-0.073565	-5.1241e-17	0.048209	0.95295	0.96103		liaS	0.052463	0.32096	-9.2519e-18	1.3838	0.25514	0.39431
peptide antibiotic	reduced permeability to antibiotic	LpsA	0.034206	-0.10669	-4.0032e-17	0.17977	0.8357	0.85731		LpsA	0.1124	-0.29111	-4.0032e-17	1.2484	0.29084	0.68467		LpsA	0.00077106	-0.1181	-8.4423e-17	0.43521	0.64829	0.74179
peptide antibiotic	antibiotic target alteration	PmrF	0.48974	0.76144	-2.8957e-17	4.2924	0.015906	0.082468		PmrF	-0.27093	0.46073	-2.8957e-17	1.669	0.19299	0.65616		PmrF	0.37983	0.59607	-2.313e-17	3.3349	0.039427	0.1553
peptide antibiotic	antibiotic efflux	rosA	0.27597	0.44498	1.0008e-18	1.3187	0.27147	0.38922		rosA	0.073908	0.20554	1.0008e-18	0.149	0.86174	0.89953		rosA	0.15493	-0.00025647	3.2815e-17	0.087861	0.91596	0.92372
peptide antibiotic	antibiotic efflux	rosB	0.5152	0.62593	2.6838e-17	3.2171	0.043672	0.1451		rosB	-0.27957	0.12757	2.6838e-17	0.74736	0.47592	0.75921		rosB	0.32928	0.41877	-2.2262e-17	1.6497	0.19706	0.34485
peptide antibiotic	antibiotic target alteration	ugd	0.51784	-0.036222	2.5987e-17	1.3759	0.2567	0.37252		ugd	0.71142	0.17061	2.5987e-17	5.8058	0.0039682	0.11805		ugd	0.35836	-0.47379	1.0737e-16	4.8115	0.010015	0.066213
peptide antibiotic	antibiotic efflux	YojI	0.59986	0.69549	-2.5754e-17	4.6945	0.010952	0.076664		YojI	-0.086301	0.15002	-2.5754e-17	0.19256	0.82511	0.88478		YojI	0.6216	0.74455	4.0043e-17	6.8508	0.0015975	0.022838

## Sheet: supplemental excel S9
Drug Class	Resistance Mechanism	courses of Betalactams controlled for diagnosis and days from start of chemo	betalactams_courses	AveExpr	t	P.Value	adj.P.Val	B		courses of vancomycin controlled for diagnosis and days from start of chemo	vancomycin_courses	AveExpr	t	P.Value	adj.P.Val	B		courses of any antibiotic controlled for diagnosis and days from start of chemo	any antibiotic courses	AveExpr	t	P.Value	adj.P.Val	B
beta-lactam	antibiotic inactivation	ACT-2	0.1254	-4.0566e-17	2.6431	0.0093574	0.11333	-2.9485		ACT-2	0.1718	-4.0566e-17	3.213	0.0017013	0.04049	-1.3326		ACT-2	0.033558	7.1124e-17	2.2349	0.027517	0.080023	-3.9643
beta-lactam	antibiotic inactivation	ampC	-0.04143	-1.718e-17	-0.70572	0.48179	0.75447	-5.9961		ampC	0.085758	-1.718e-17	1.2866	0.20081	0.39788	-5.2379		ampC	0.022662	5.1753e-17	1.121	0.26483	0.35017	-5.7412
beta-lactam	antibiotic inactivation	ampC1	-0.027479	1.2277e-17	-0.47949	0.6325	0.86514	-6.1258		ampC1	0.045798	1.2277e-17	0.70106	0.48467	0.7184	-5.7854		ampC1 beta-lactamase	0.025727	-5.0596e-17	1.3146	0.19148	0.28131	-5.5136
beta-lactam	antibiotic inactivation	ampH	0.066713	2.8556e-17	1.0713	0.28627	0.60085	-5.6831		ampH	0.12294	2.8556e-17	1.7446	0.083713	0.28319	-4.5923		ampH	0.053404	2.2479e-17	2.5672	0.011644	0.054026	-3.2245
beta-lactam	antibiotic inactivation	CblA-1	-0.059903	-3.1358e-18	-1.0346	0.30304	0.60085	-5.7202		CblA-1	-0.072004	-3.1358e-18	-1.0903	0.27784	0.48622	-5.4567		CblA-1	-0.029343	3.3249e-17	-1.5514	0.12377	0.21041	-5.1877
beta-lactam	antibiotic inactivation	CBP-1	-0.012028	4.3268e-17	-0.21618	0.82923	0.95538	-6.2147		CBP-1	-0.055976	4.3268e-17	-0.88428	0.37837	0.63418	-5.6482		CBP-1	-0.046693	-6.0535e-18	-2.4943	0.01416	0.054355	-3.3945
beta-lactam	antibiotic inactivation	cepA	-0.097816	-2.4019e-17	-1.7756	0.078442	0.4243	-4.7282		cepA	-0.080849	-2.4019e-17	-1.2776	0.20395	0.39788	-5.2487		cepA	-0.071944	-2.5153e-17	-3.9162	0.00015924	0.018949	0.64797
beta-lactam	antibiotic inactivation	CfxA2	-0.094105	-3.6563e-17	-1.7313	0.086072	0.44533	-4.8015		CfxA2	-0.10861	-3.6563e-17	-1.7511	0.082579	0.28319	-4.5818		CfxA2	-0.056089	-3.2382e-17	-3.0998	0.0024793	0.032781	-1.8542
beta-lactam	antibiotic inactivation	CfxA4	-0.012093	-7.3993e-17	-0.17995	0.85751	0.95538	-6.2216		CfxA4	-0.041166	-7.3993e-17	-0.53767	0.59183	0.76552	-5.8812		CfxA4	-0.049863	-8.1677e-18	-2.1516	0.033689	0.091114	-4.1352
beta-lactam	antibiotic inactivation	CfxA6	-0.11852	-2.7489e-17	-1.8878	0.06157	0.39565	-4.5345		CfxA6	-0.15164	-2.7489e-17	-2.1256	0.035659	0.26432	-3.9152		CfxA6	-0.072935	1.4601e-17	-3.4382	0.0008374	0.020106	-0.87293
beta-lactam	antibiotic inactivation	LEN-32	-0.047575	1.2597e-16	-0.96506	0.33653	0.62332	-5.7871		LEN-32	-0.089345	1.2597e-16	-1.598	0.11277	0.28319	-4.8193		LEN-32	0.028708	-6.0137e-17	1.8329	0.069616	0.14793	-4.7339
beta-lactam	reduced permeability to antibiotic	OmpA	0.025586	2.1217e-17	0.40049	0.68954	0.89996	-6.1595		OmpA	0.099705	2.1217e-17	1.3784	0.17074	0.35734	-5.1235		OmpA	0.03447	-1.7925e-17	1.6113	0.11007	0.1955	-5.0971
beta-lactam	reduced permeability to antibiotic	OmpK37	0.061799	-8.6403e-18	0.9572	0.34047	0.62332	-5.7944		OmpK37	0.10754	-8.6403e-18	1.468	0.14482	0.32136	-5.0046		OmpK37	0.050189	8.9085e-18	2.3198	0.022264	0.073594	-3.784
beta-lactam	antibiotic target alteration	PBP1a	0.089432	4.19e-17	1.3817	0.16975	0.56211	-5.3185		PBP1a	0.11569	4.19e-17	1.5707	0.11899	0.28319	-4.8594		PBP1a	0.031104	-9.6133e-18	1.3953	0.16583	0.253	-5.4083
beta-lactam	antibiotic target alteration	PBP2b	0.011519	1.9749e-17	0.21438	0.83063	0.95538	-6.215		PBP2b	0.0064228	1.9749e-17	0.1047	0.9168	0.95701	-6.0131		PBP2b	0.036909	-2.519e-17	1.9306	0.056193	0.1286	-4.5598
beta-lactam	antibiotic target alteration	PBP2x	0.012527	-5.1792e-18	0.20441	0.8384	0.95538	-6.2171		PBP2x	0.043841	-5.1792e-18	0.62797	0.53126	0.7184	-5.8314		PBP2x	0.023707	1.8775e-17	1.1284	0.2617	0.34992	-5.7332
beta-lactam	antibiotic target alteration	PBP3	0.010349	4.9373e-18	0.1868	0.85214	0.95538	-6.2204		PBP3	-0.0134	4.9373e-18	-0.21194	0.83253	0.9259	-5.997		PBP3	-0.014545	-1.4167e-16	-0.8681	0.38729	0.46554	-5.9851
beta-lactam	antibiotic inactivation	TEM-1	0.1176	-6.205e-18	1.9772	0.05041	0.37492	-4.3723		TEM-1	-0.045596	-6.205e-18	-0.66208	0.50924	0.7184	-5.8105		TEM-1	0.038941	6.7835e-17	1.8067	0.073637	0.15108	-4.7791
glycopeptide antibiotic	antibiotic target alteration	vanC	0.042516	3.0958e-17	0.95939	0.33937	0.62332	-5.7924		vanC	0.010786	3.0958e-17	0.21217	0.83234	0.9259	-5.997		vanC	0.017922	-7.6039e-17	1.1786	0.24119	0.3299	-5.6771
glycopeptide antibiotic	antibiotic target alteration	vanG	-0.13086	-9.6077e-18	-2.7167	0.0076101	0.11333	-2.7687		vanG	-0.13765	-9.6077e-18	-2.49	0.014192	0.16147	-3.1535		vanG	-0.02979	3.1225e-17	-1.7864	0.076878	0.15506	-4.8137
glycopeptide antibiotic	antibiotic target alteration	vanHD	0.027097	-9.6077e-17	0.65879	0.51135	0.77026	-6.0271		vanHD	0.023621	-9.6077e-17	0.50183	0.61674	0.78076	-5.8989		vanHD	-0.0032034	-2.2841e-17	-0.22784	0.82021	0.84874	-6.3274
glycopeptide antibiotic	antibiotic target alteration	vanRA	-0.13463	9.8412e-19	-2.2686	0.025156	0.21383	-3.7953		vanRA	-0.12423	9.8412e-19	-1.8207	0.071229	0.28319	-4.467		vanRA	-0.012794	-5.421e-18	-0.62886	0.53079	0.59064	-6.1596
glycopeptide antibiotic	antibiotic target alteration	vanRC	0.022926	1.2704e-16	0.54989	0.58346	0.81922	-6.0908		vanRC	0.0074714	1.2704e-16	0.15656	0.87587	0.94275	-6.0067		vanRC	0.015688	1.5497e-16	1.1001	0.27378	0.35802	-5.7637
glycopeptide antibiotic	antibiotic target alteration	vanRD	-0.22286	2.909e-17	-4.2232	4.833e-05	0.0057513	1.7903		vanRD	-0.16546	2.909e-17	-2.6321	0.0096424	0.16147	-2.8275		vanRD	-0.063139	-3.8128e-18	-3.4355	0.00084477	0.020106	-0.8809
glycopeptide antibiotic	antibiotic target alteration	vanRF	0.011809	1.1209e-17	0.31995	0.74958	0.95538	-6.1877		vanRF	0.0062222	1.1209e-17	0.14724	0.8832	0.94275	-6.0081		vanRF	-0.011161	-1.5757e-17	-0.95953	0.33947	0.42523	-5.904
glycopeptide antibiotic	antibiotic target alteration	vanRG	-0.078194	-3.6037e-17	-1.4079	0.16184	0.56211	-5.2835		vanRG	0.0023825	-3.6037e-17	0.03727	0.97033	0.97856	-6.0177		vanRG	-0.0055055	-2.4575e-18	-0.28014	0.77991	0.81412	-6.3144
glycopeptide antibiotic	antibiotic target alteration	vanRI	-0.13987	2.138e-17	-2.4226	0.016967	0.16826	-3.4611		vanRI	-0.12791	2.138e-17	-1.9241	0.0568	0.28319	-4.2889		vanRI	-0.023084	-3.0611e-17	-1.1429	0.25566	0.34573	-5.7172
glycopeptide antibiotic	antibiotic target alteration	vanRO	-0.0079699	1.8095e-16	-0.22308	0.82387	0.95538	-6.2132		vanRO	-0.039328	1.8095e-16	-0.96507	0.33652	0.57209	-5.5778		vanRO	-0.0082365	8.6447e-17	-0.67498	0.50115	0.57662	-6.1302
glycopeptide antibiotic	antibiotic target alteration	vanSC	0.049489	9.928e-17	1.1441	0.25494	0.60085	-5.6056		vanSC	0.041056	9.928e-17	0.82823	0.40924	0.6552	-5.6935		vanSC	0.017593	6.563e-17	1.18	0.24064	0.3299	-5.6756
glycopeptide antibiotic	antibiotic target alteration	vanSG	-0.066665	-1.0622e-16	-1.3254	0.18767	0.57264	-5.3913		vanSG	-0.046308	-1.0622e-16	-0.80242	0.42395	0.6552	-5.7134		vanSG	-0.031192	8.6736e-18	-1.7664	0.080192	0.15905	-4.8475
glycopeptide antibiotic	antibiotic target alteration	vanTC	0.054481	9.1273e-17	1.1495	0.25275	0.60085	-5.5997		vanTC	0.036258	9.1273e-17	0.66721	0.50597	0.7184	-5.8073		vanTC	0.019764	1.249e-16	1.1976	0.23374	0.32724	-5.6553
glycopeptide antibiotic	antibiotic target alteration	vanTG	-0.12517	7.5794e-17	-2.5321	0.012682	0.1372	-3.2114		vanTG	-0.07921	7.5794e-17	-1.377	0.17116	0.35734	-5.1253		vanTG	-0.010951	-6.4185e-17	-0.63006	0.53001	0.59064	-6.1588
glycopeptide antibiotic	antibiotic target alteration	vanUG	-0.17834	-6.0048e-18	-3.0655	0.0027075	0.064439	-1.8586		vanUG	-0.14061	-6.0048e-18	-2.0745	0.040249	0.26432	-4.0132		vanUG	-0.060393	3.6646e-17	-3.1105	0.0023983	0.032781	-1.8244
glycopeptide antibiotic	antibiotic target alteration	vanVB	-0.20652	4.9273e-17	-3.4642	0.00074745	0.029649	-0.70591		vanVB	-0.24027	4.9273e-17	-3.5394	0.00057831	0.032087	-0.38495		vanVB	-0.058531	4.9982e-17	-2.8121	0.0058629	0.045735	-2.6217
glycopeptide antibiotic	antibiotic target alteration	vanWG	-0.14125	-8.8071e-17	-3.1175	0.0023031	0.064439	-1.7147		vanWG	-0.12986	-8.8071e-17	-2.4723	0.014878	0.16147	-3.1931		vanWG	-0.029363	-9.3097e-17	-1.8402	0.068524	0.14793	-4.7211
glycopeptide antibiotic	antibiotic target alteration	vanXYC	0.048297	-6.5119e-17	1.1753	0.2423	0.60085	-5.5709		vanXYC	0.029839	-6.5119e-17	0.6324	0.52837	0.7184	-5.8287		vanXYC	0.01696	1.382e-16	1.2414	0.21719	0.31139	-5.6037
glycopeptide antibiotic	antibiotic target alteration	vanYB	-0.1827	3.683e-17	-3.7941	0.00023773	0.014145	0.33252		vanYB	-0.20156	3.683e-17	-3.6497	0.00039521	0.032087	-0.04835		vanYB	-0.037647	-1.1738e-16	-2.2049	0.029617	0.083915	-4.0266
multidrug	antibiotic efflux	acrA	0.074946	3.7463e-17	1.1675	0.2454	0.60085	-5.5796		acrA	0.12468	3.7463e-17	1.7141	0.089181	0.28319	-4.641		acrA	0.049123	1.507e-17	2.2871	0.024173	0.077745	-3.8542
multidrug	antibiotic efflux	acrB	0.10839	4.4836e-17	1.6013	0.11205	0.5081	-5.0068		acrB	0.24367	4.4836e-17	3.2623	0.0014522	0.04049	-1.1943		acrB	0.057411	-4.9331e-17	2.5367	0.012643	0.054026	-3.2962
multidrug	antibiotic efflux	AcrE	0.057855	-6.4852e-17	0.86755	0.38744	0.65865	-5.8732		AcrE	0.12285	-6.4852e-17	1.6282	0.10619	0.28319	-4.774		AcrE	0.049921	6.2595e-17	2.256	0.026119	0.079696	-3.9201
multidrug	antibiotic efflux	AcrF	0.027903	6.7354e-17	0.41356	0.67997	0.89907	-6.1544		AcrF	0.044641	6.7354e-17	0.58056	0.56267	0.73579	-5.8585		AcrF	0.046891	1.4384e-17	2.1025	0.03787	0.097968	-4.2332
multidrug	antibiotic target alteration; antibiotic efflux	acrR	0.077635	-5.4377e-17	1.2773	0.20407	0.59229	-5.4511		acrR	0.11491	-5.4377e-17	1.6651	0.098603	0.28319	-4.7178		acrR	0.055402	-3.0358e-17	2.7524	0.006959	0.045735	-2.7731
multidrug	antibiotic efflux	AcrS	-0.0087091	-2.2418e-17	-0.14982	0.88117	0.96201	-6.2264		AcrS	0.10661	-2.2418e-17	1.6253	0.10682	0.28319	-4.7784		AcrS	0.017582	-3.7586e-18	0.90398	0.36805	0.44692	-5.9542
multidrug	antibiotic efflux	adeB	-0.0043751	3.7363e-17	-0.11027	0.91239	0.96357	-6.2314		adeB	-0.0071149	3.7363e-17	-0.15678	0.87569	0.94275	-6.0067		adeB	-0.0041635	2.0123e-16	-0.35656	0.72213	0.76398	-6.2906
multidrug	antibiotic efflux	adeF	0.090279	-1.3945e-17	1.4188	0.15864	0.56211	-5.2688		adeF	0.11513	-1.3945e-17	1.5897	0.11463	0.28319	-4.8316		adeF	0.056315	2.3274e-17	2.6262	0.0099081	0.053594	-3.0835
multidrug	antibiotic efflux	arlS	0.033218	-2.055e-17	0.76979	0.443	0.73218	-5.9504		arlS	-0.034201	-2.055e-17	-0.69306	0.48966	0.7184	-5.7907		arlS	0.00091315	6.9678e-17	0.061209	0.95131	0.95131	-6.351
multidrug	antibiotic efflux	AxyY	0.038566	6.4585e-17	0.87672	0.38246	0.65865	-5.8655		AxyY	0.0022601	6.4585e-17	0.04481	0.96434	0.97856	-6.0174		AxyY	-0.023281	-1.6769e-17	-1.4972	0.1373	0.22693	-5.2669
multidrug	antibiotic efflux	baeR	0.065903	-5.5511e-17	1.0859	0.27979	0.60085	-5.6679		baeR	0.13839	-5.5511e-17	2.0234	0.045329	0.26971	-4.1089		baeR	0.039844	2.0103e-17	2.0075	0.047231	0.1147	-4.4169
multidrug	antibiotic efflux	baeS	0.060601	-1.0675e-17	1.0558	0.29326	0.60085	-5.6989		baeS	0.10607	-1.0675e-17	1.63	0.10581	0.28319	-4.7712		baeS	0.054657	2.8912e-19	2.905	0.0044691	0.037988	-2.3809
multidrug	antibiotic efflux	cpxA	0.06673	2.7589e-17	1.0905	0.27776	0.60085	-5.6631		cpxA	0.13041	2.7589e-17	1.8869	0.061678	0.28319	-4.354		cpxA	0.046047	5.0885e-17	2.265	0.02554	0.079696	-3.901
multidrug	antibiotic efflux	CRP	0.064865	-3.9965e-17	1.0363	0.30224	0.60085	-5.7185		CRP	0.11336	-3.9965e-17	1.5975	0.11288	0.28319	-4.82		CRP	0.038714	-1.1303e-17	1.8656	0.064857	0.14562	-4.6766
multidrug	antibiotic target protection	eatAv	0.06362	-4.4302e-17	1.2807	0.20286	0.59229	-5.4469		eatAv	0.025318	-4.4302e-17	0.44357	0.65818	0.81831	-5.925		eatAv	0.034217	7.5171e-17	1.9771	0.050625	0.12049	-4.4741
multidrug	antibiotic efflux	efmA	0.072389	5.0707e-17	1.5869	0.11528	0.5081	-5.0286		efmA	0.039635	5.0707e-17	0.75417	0.45228	0.69001	-5.7489		efmA	0.023394	8.8182e-17	1.6768	0.096522	0.18232	-4.9944
multidrug	antibiotic efflux	efrA	0.1091	-7.5552e-17	2.1567	0.033109	0.26267	-4.0255		efrA	0.12347	-7.5552e-17	2.1368	0.034718	0.26432	-3.8934		efrA	0.012488	4.4244e-17	0.68946	0.49204	0.57404	-6.1206
multidrug	antibiotic efflux	efrB	0.0020841	1.4987e-17	0.038609	0.96927	0.97748	-6.2366		efrB	-0.036228	1.4987e-17	-0.58884	0.55711	0.73579	-5.8539		efrB	0.0037341	6.8892e-18	0.19682	0.84435	0.85826	-6.3339
multidrug	antibiotic target alteration	ErmA	0.0093157	-1.9749e-17	0.22605	0.82156	0.95538	-6.2125		ErmA	0.016476	-1.9749e-17	0.34976	0.72715	0.84011	-5.9603		ErmA	-0.013166	1.7232e-16	-0.96993	0.33428	0.42319	-5.8942
multidrug	antibiotic target alteration	ErmB	-0.076508	4.5536e-17	-1.3423	0.18215	0.57042	-5.3698		ErmB	-0.027603	4.5536e-17	-0.42142	0.67423	0.81831	-5.9341		ErmB	-0.025404	-1.648e-17	-1.3371	0.18403	0.27374	-5.4848
multidrug	antibiotic target alteration	ErmF	-0.015743	-3.2443e-17	-0.28109	0.77915	0.95538	-6.199		ErmF	-0.027322	-3.2443e-17	-0.42763	0.66972	0.81831	-5.9316		ErmF	-0.027538	-6.8865e-17	-1.4246	0.1572	0.24613	-5.3686
multidrug	antibiotic target alteration	ErmG	-0.073327	4.1333e-17	-1.2116	0.22816	0.60085	-5.5294		ErmG	-0.014992	4.1333e-17	-0.21579	0.82953	0.9259	-5.9962		ErmG	-0.029959	1.2757e-17	-1.4478	0.15062	0.24222	-5.3367
multidrug	antibiotic target alteration	ErmQ	0.032397	-5.6579e-17	0.69146	0.49066	0.7583	-6.0057		ErmQ	0.034328	-5.6579e-17	0.64121	0.52266	0.7184	-5.8234		ErmQ	-0.010327	7.5171e-17	-0.67059	0.50394	0.57662	-6.1331
multidrug	antibiotic target alteration	ErmX	-0.045799	8.3267e-17	-0.99529	0.32168	0.61742	-5.7586		ErmX	-0.062492	8.3267e-17	-1.1909	0.23614	0.43232	-5.349		ErmX	0.0052027	-5.6089e-17	0.3521	0.72546	0.76398	-6.2922
multidrug	antibiotic efflux	evgA	-0.027311	-7.4059e-17	-0.4501	0.65348	0.88369	-6.1391		evgA	0.044662	-7.4059e-17	0.64576	0.51971	0.7184	-5.8206		evgA	0.033155	-3.2201e-17	1.6816	0.095579	0.18232	-4.9867
multidrug	antibiotic efflux	evgS	-0.041508	-1.5446e-17	-0.71567	0.47564	0.75447	-5.9893		evgS	0.085639	-1.5446e-17	1.3005	0.196	0.39532	-5.221		evgS	0.020004	2.4214e-18	1.0081	0.3157	0.40396	-5.8576
multidrug	antibiotic target alteration	fabI	0.002925	4.4302e-17	0.058327	0.95359	0.97748	-6.2357		fabI	-0.0081333	4.4302e-17	-0.14204	0.8873	0.94275	-6.0088		fabI	-0.0053553	-1.7376e-16	-0.38845	0.69846	0.7488	-6.279
multidrug	antibiotic efflux	gadW	0.0053535	6.8121e-17	0.092836	0.9262	0.96682	-6.2332		gadW	0.1054	6.8121e-17	1.6197	0.10803	0.28319	-4.7869		gadW	0.031905	3.8742e-17	1.6377	0.10444	0.19194	-5.0562
multidrug	antibiotic efflux	gadX	-0.010596	1.0008e-19	-0.17799	0.85904	0.95538	-6.222		gadX	0.098212	1.0008e-19	1.4589	0.1473	0.32136	-5.017		gadX	0.031635	-3.2526e-17	1.5542	0.12312	0.21041	-5.1836
multidrug	antibiotic efflux	H-NS	0.06956	5.6846e-17	1.134	0.25917	0.60085	-5.6167		H-NS	0.14896	5.6846e-17	2.159	0.032914	0.26432	-3.85		H-NS	0.054275	-7.4882e-17	2.6835	0.0084521	0.047895	-2.9442
multidrug	antibiotic efflux	hmrM	-0.0075667	2.0817e-17	-0.139	0.88969	0.96249	-6.228		hmrM	-0.037465	2.0817e-17	-0.60385	0.54712	0.73155	-5.8454		hmrM	-0.013801	1.7347e-17	-0.85245	0.39588	0.4711	-5.9982
multidrug	antibiotic efflux	KpnE	0.053961	3.5362e-17	0.92119	0.35888	0.63589	-5.827		KpnE	0.12577	3.5362e-17	1.9039	0.059403	0.28319	-4.3243		KpnE	0.04271	5.5764e-17	2.2341	0.027571	0.080023	-3.966
multidrug	antibiotic efflux	KpnF	0.038961	1.0275e-17	0.68078	0.49738	0.75882	-6.0128		KpnF	0.10048	1.0275e-17	1.5512	0.12357	0.28833	-4.8876		KpnF	0.039583	-1.0553e-17	2.1361	0.034966	0.092465	-4.1664
multidrug	antibiotic efflux	KpnG	0.091842	2.796e-17	1.616	0.10882	0.5081	-4.9843		KpnG	0.11333	2.796e-17	1.7507	0.082639	0.28319	-4.5823		KpnG	0.05147	-3.4984e-17	2.7354	0.0073022	0.045735	-2.8156
multidrug	antibiotic efflux	LptD	0.026359	-2.7522e-17	0.39202	0.69577	0.89996	-6.1628		LptD	0.11624	-2.7522e-17	1.5301	0.12873	0.29458	-4.918		LptD	0.045839	5.7824e-17	2.0077	0.047213	0.1147	-4.4165
multidrug	antibiotic target protection	lsaA	0.12077	-1.3878e-17	2.7131	0.0076887	0.11333	-2.7776		lsaA	0.11711	-1.3878e-17	2.2821	0.024307	0.24104	-3.6014		lsaA	0.043068	-1.382e-16	2.7893	0.006261	0.045735	-2.6798
multidrug	antibiotic target protection	lsaB	-0.15577	1.2093e-17	-2.8623	0.0049968	0.099104	-2.4003		lsaB	-0.15481	1.2093e-17	-2.4711	0.014926	0.16147	-3.1958		lsaB	-0.031846	2.2407e-17	-1.6243	0.10728	0.19343	-5.0772
multidrug	antibiotic target protection	lsaC	0.0060092	-6.8321e-17	0.12249	0.90272	0.96357	-6.2301		lsaC	0.023092	-6.8321e-17	0.41244	0.68078	0.81831	-5.9376		lsaC	0.041231	1.2259e-16	2.4513	0.015865	0.058373	-3.4929
multidrug	antibiotic efflux; reduced permeability to antibiotic	marA	0.081978	9.3408e-18	1.3971	0.16507	0.56211	-5.2981		marA	0.14181	9.3408e-18	2.1415	0.034327	0.26432	-3.8842		marA	0.059726	2.5009e-17	3.1162	0.0023563	0.032781	-1.8085
multidrug	antibiotic efflux	mdfA	0.039356	-1.2877e-17	0.64853	0.51793	0.77042	-6.0336		mdfA	0.10813	-1.2877e-17	1.5755	0.11786	0.28319	-4.8524		mdfA	0.05014	-3.7875e-17	2.5229	0.013121	0.054026	-3.3284
multidrug	antibiotic efflux	mdsB	0.10099	4.0566e-17	2.3391	0.021054	0.19273	-3.6448		mdsB	0.0085548	4.0566e-17	0.16943	0.86575	0.94275	-6.0047		mdsB	0.014204	8.1532e-17	0.92012	0.35959	0.44574	-5.9399
multidrug	antibiotic efflux	mdtE	-0.0011913	2.0083e-17	-0.020028	0.98406	0.98406	-6.2371		mdtE	0.10621	2.0083e-17	1.5817	0.11645	0.28319	-4.8433		mdtE	0.028444	4.5826e-17	1.3994	0.16459	0.253	-5.4028
multidrug	antibiotic efflux	mdtF	-0.013088	8.6986e-18	-0.21263	0.83199	0.95538	-6.2154		mdtF	0.10123	8.6986e-18	1.4544	0.14853	0.32136	-5.023		mdtF	0.027135	3.202e-17	1.2783	0.20392	0.29594	-5.5589
multidrug	antibiotic efflux	mdtM	-0.017606	-3.3427e-17	-0.27515	0.7837	0.95538	-6.2006		mdtM	0.02769	-3.3427e-17	0.37947	0.70503	0.82254	-5.95		mdtM	0.039512	-7.228e-19	1.9535	0.053392	0.12458	-4.5179
multidrug	antibiotic efflux	mdtN	-0.036217	7.486e-17	-0.60037	0.54944	0.79736	-6.0627		mdtN	0.0085117	7.486e-17	0.12349	0.90194	0.94983	-6.0111		mdtN	0.029916	1.0625e-17	1.5189	0.13174	0.22081	-5.2355
multidrug	antibiotic efflux	mdtO	-0.0038833	1.5679e-17	-0.066428	0.94715	0.97748	-6.2352		mdtO	0.1064	1.5679e-17	1.6128	0.10951	0.28319	-4.7972		mdtO	0.030988	5.6379e-18	1.5528	0.12343	0.21041	-5.1856
multidrug	antibiotic efflux	mdtP	0.010832	8.1899e-17	0.17871	0.85848	0.95538	-6.2218		mdtP	0.12161	8.1899e-17	1.7824	0.077311	0.28319	-4.5307		mdtP	0.028087	2.3997e-17	1.3468	0.18092	0.27252	-5.4723
multidrug	antibiotic target protection	mel	0.0060869	2.7455e-17	0.10699	0.91498	0.96357	-6.2318		mel	0.084582	2.7455e-17	1.3124	0.19199	0.39391	-5.2066		mel	0.0090967	-2.5153e-17	0.45817	0.64777	0.70076	-6.2501
multidrug	antibiotic efflux	MexB	0.014389	-2.949e-17	0.25151	0.80187	0.95538	-6.2066		MexB	0.0014703	-2.949e-17	0.022515	0.98208	0.98208	-6.0181		MexB	-0.02423	3.4243e-17	-1.2179	0.22597	0.32013	-5.6317
multidrug	antibiotic target protection	msrC	0.097502	-1.1743e-17	1.8399	0.068363	0.40676	-4.6186		msrC	0.049572	-1.1743e-17	0.80997	0.41962	0.6552	-5.7076		msrC	0.030841	-5.2042e-18	1.8168	0.072064	0.15045	-4.7618
multidrug	antibiotic target protection	msrE	-0.11565	-2.3636e-17	-1.9069	0.059017	0.39565	-4.5003		msrE	-0.085144	-2.3636e-17	-1.2194	0.22515	0.42529	-5.3167		msrE	-0.074278	-5.1879e-17	-3.619	0.00045453	0.020106	-0.31546
multidrug	antibiotic efflux	mtrA	-0.059749	-1.652e-16	-1.5412	0.12602	0.53557	-5.0965		mtrA	-0.081507	-1.652e-16	-1.8458	0.067475	0.28319	-4.4246		mtrA	-0.012171	-1.3618e-16	-0.90515	0.36743	0.44692	-5.9532
multidrug	antibiotic efflux	mtrD	0.021553	8.6469e-17	0.5474	0.58516	0.81922	-6.0921		mtrD	-0.0035083	8.6469e-17	-0.0778	0.93812	0.97075	-6.0155		mtrD	0.010842	-3.0069e-17	0.80302	0.42376	0.49928	-6.038
multidrug	antibiotic efflux	MuxB	0.0060938	-7.953e-17	0.15139	0.87993	0.96201	-6.2262		MuxB	-0.029455	-7.953e-17	-0.64093	0.52283	0.7184	-5.8236		MuxB	0.0027011	-8.6736e-17	0.19163	0.8484	0.85826	-6.3349
multidrug	antibiotic target protection	optrA	0.024405	1.3838e-16	0.62668	0.53211	0.78173	-6.047		optrA	0.0021737	1.3838e-16	0.04871	0.96123	0.97856	-6.0172		optrA	-0.0076903	1.301e-16	-0.57018	0.56976	0.62203	-6.1939
multidrug	antibiotic efflux	oqxA	0.064015	-1.9482e-17	1.2025	0.23163	0.60085	-5.5399		oqxA	0.069139	-1.9482e-17	1.137	0.2579	0.465	-5.4079		oqxA	0.052282	3.2382e-17	2.7428	0.0071513	0.045735	-2.7972
multidrug	antibiotic efflux	oqxB	0.027139	-3.7363e-17	0.5151	0.60747	0.84056	-6.1087		oqxB	-0.02542	-3.7363e-17	-0.42247	0.67346	0.81831	-5.9336		oqxB	0.033894	-5.0885e-17	2.0557	0.042263	0.10701	-4.3247
multidrug	antibiotic efflux; reduced permeability to antibiotic	ParR	-0.02944	-3.7363e-17	-0.70562	0.48185	0.75447	-5.9962		ParR	-0.024559	-3.7363e-17	-0.51435	0.60799	0.77796	-5.8928		ParR	0.017867	-1.5381e-16	1.4271	0.15648	0.24613	-5.3652
multidrug	antibiotic target protection	poxtA	-0.0026111	4.4085e-17	-0.046108	0.9633	0.97748	-6.2363		poxtA	-0.015558	4.4085e-17	-0.2408	0.81014	0.9259	-5.9908		poxtA	-0.011895	1.3697e-17	-0.62841	0.53108	0.59064	-6.1598
multidrug	antibiotic efflux; reduced permeability to antibiotic	ramA	0.073871	-9.6077e-18	1.4283	0.15591	0.56211	-5.256		ramA	0.071432	-9.6077e-18	1.2067	0.23	0.42766	-5.3312		ramA	0.052719	-7.1702e-17	3.1341	0.0022288	0.032781	-1.7585
multidrug	antibiotic target alteration; antibiotic efflux	ramR	0.12071	-4.0566e-17	2.6368	0.0095233	0.11333	-2.9637		ramR	0.17645	-4.0566e-17	3.4402	0.00080892	0.032087	-0.68077		ramR	0.037985	9.4832e-17	2.6006	0.010629	0.054026	-3.145
multidrug	antibiotic target alteration	RlmA(II)	0.035245	-4.5536e-17	0.56505	0.57314	0.81922	-6.0826		RlmA(II)	0.057605	-4.5536e-17	0.81072	0.41919	0.6552	-5.7071		RlmA(II)	0.031917	1.6769e-17	1.466	0.14559	0.23734	-5.3112
multidrug	antibiotic efflux	rsmA	0.059263	-1.4345e-17	1.06	0.29134	0.60085	-5.6946		rsmA	0.12937	-1.4345e-17	2.0542	0.042202	0.26432	-4.0514		rsmA	0.044187	-8.6736e-18	2.4436	0.016187	0.058373	-3.5103
multidrug	antibiotic efflux	sdiA	0.063279	-3.7363e-18	1.0623	0.2903	0.60085	-5.6922		sdiA	0.16622	-3.7363e-18	2.4986	0.013869	0.16147	-3.1342		sdiA	0.046647	8.2616e-17	2.4115	0.0176	0.061599	-3.5824
multidrug	antibiotic efflux	smeB	0.060016	-4.3768e-17	1.3807	0.17005	0.56211	-5.3198		smeB	-0.031801	-4.3768e-17	-0.63601	0.52603	0.7184	-5.8265		smeB	0.022099	-7.4015e-17	1.7269	0.087091	0.1699	-4.9132
multidrug	antibiotic target alteration; antibiotic efflux	soxR	0.092784	-2.3352e-18	1.6406	0.10362	0.5081	-4.9464		soxR	0.08082	-2.3352e-18	1.2461	0.21523	0.41309	-5.2859		soxR	0.057907	-4.2645e-18	3.0044	0.0033195	0.037988	-2.1157
multidrug	antibiotic target alteration; antibiotic efflux; reduced permeability to antibiotic	soxS	0.069348	-5.1208e-17	1.1706	0.24417	0.60085	-5.5762		soxS	0.13732	-5.1208e-17	2.0561	0.042018	0.26432	-4.0479		soxS	0.052983	-3.9682e-17	2.7158	0.0077176	0.04592	-2.8643
multidrug	antibiotic inactivation	tetX	-0.10408	-3.3627e-17	-1.7838	0.077091	0.4243	-4.7144		tetX	-0.05479	-3.3627e-17	-0.81418	0.41721	0.6552	-5.7044		tetX	-0.055095	8.0809e-17	-2.9409	0.0040163	0.037988	-2.2858
multidrug	antibiotic efflux	TolC	0.064455	-4.597e-17	1.0494	0.2962	0.60085	-5.7054		TolC	0.12376	-4.597e-17	1.7817	0.077412	0.28319	-4.5318		TolC	0.044199	2.5298e-17	2.1596	0.033055	0.091114	-4.1192
peptide antibiotic	antibiotic target alteration	arnA	0.05915	-4.1683e-17	0.91383	0.36271	0.63589	-5.8335		arnA	0.11851	-4.1683e-17	1.6174	0.10851	0.28319	-4.7903		arnA	0.053717	-2.0238e-17	2.5089	0.01362	0.054026	-3.3608
peptide antibiotic	antibiotic target alteration	ArnT	0.073048	6.4251e-17	1.2218	0.22426	0.60085	-5.5174		ArnT	0.11725	6.4251e-17	1.7298	0.086335	0.28319	-4.6161		ArnT	0.057986	-1.3155e-17	2.9063	0.0044519	0.037988	-2.3774
peptide antibiotic	antibiotic target alteration	bacA	0.057635	-2.8356e-19	1.024	0.308	0.60085	-5.7307		bacA	0.10748	-2.8356e-19	1.686	0.094489	0.28319	-4.6853		bacA	0.046118	5.0596e-17	2.5127	0.013482	0.054026	-3.3519
peptide antibiotic	antibiotic efflux	bcrA	0.01798	1.6173e-16	0.4271	0.6701	0.89598	-6.1489		bcrA	0.018536	1.6173e-16	0.38509	0.70088	0.82254	-5.948		bcrA	0.014691	8.1243e-17	1.0311	0.30482	0.39427	-5.8348
peptide antibiotic	antibiotic target alteration	eptA	-0.047657	-4.4035e-18	-0.74387	0.45847	0.74737	-5.9694		eptA	0.029213	-4.4035e-18	0.39907	0.69057	0.82178	-5.9428		eptA	0.03914	4.1218e-17	1.8348	0.069338	0.14793	-4.7307
peptide antibiotic	antibiotic target alteration	eptB	0.084144	1.1893e-17	1.3649	0.17493	0.56261	-5.3404		eptB	0.13244	1.1893e-17	1.897	0.060314	0.28319	-4.3363		eptB	0.052009	5.5294e-17	2.5253	0.013037	0.054026	-3.3228
peptide antibiotic	antibiotic target alteration; antibiotic efflux	liaS	0.094307	-5.1241e-17	1.8761	0.063171	0.39565	-4.5552		liaS	0.056012	-5.1241e-17	0.96519	0.33646	0.57209	-5.5777		liaS	0.039978	-9.2519e-18	2.3338	0.021489	0.073063	-3.7538
peptide antibiotic	reduced permeability to antibiotic	LpsA	-0.048996	-4.0032e-17	-1.2526	0.21287	0.60085	-5.481		LpsA	-0.072715	-4.0032e-17	-1.6328	0.10524	0.28319	-4.7671		LpsA	0.0021997	-8.4423e-17	0.18824	0.85105	0.85826	-6.3355
peptide antibiotic	antibiotic target alteration	PmrF	0.089435	-2.8957e-17	1.4371	0.15339	0.56211	-5.244		PmrF	0.17262	-2.8957e-17	2.4728	0.014857	0.16147	-3.1919		PmrF	0.071601	-2.313e-17	3.5277	0.00062036	0.020106	-0.59962
peptide antibiotic	antibiotic efflux	rosA	0.020028	1.0008e-18	0.31207	0.75555	0.95538	-6.1901		rosA	0.062809	1.0008e-18	0.86036	0.39137	0.64684	-5.6679		rosA	0.013178	3.2815e-17	0.61712	0.53847	0.59332	-6.1667
peptide antibiotic	antibiotic efflux	rosB	0.056791	2.6838e-17	0.91259	0.36336	0.63589	-5.8346		rosB	0.11621	2.6838e-17	1.6501	0.10164	0.28319	-4.7408		rosB	0.052846	-2.2262e-17	2.5279	0.012945	0.054026	-3.3167
peptide antibiotic	antibiotic target alteration	ugd	-0.042639	2.5987e-17	-0.82652	0.41021	0.68754	-5.9067		ugd	-0.06453	2.5987e-17	-1.0981	0.27445	0.48622	-5.4487		ugd	-0.028535	1.0737e-16	-1.6358	0.10484	0.19194	-5.0592
peptide antibiotic	antibiotic efflux	YojI	0.082169	-2.5754e-17	1.4077	0.16192	0.56211	-5.2839		YojI	0.11654	-2.5754e-17	1.7578	0.081416	0.28319	-4.5708		YojI	0.055677	4.0043e-17	2.9188	0.0042898	0.037988	-2.3444

## Sheet: supplemental excel S10
NewDrug Class	Resistance Mechanism	duration of betalactams controlled for diagnosis and days from start of chemo	no use vs LM	short vs LM	AveExpr	F	P.Value	adj.P.Val			no use.LM	short.LM	AveExpr	F	P.Value	adj.P.Val
beta-lactam	antibiotic inactivation	ACT-2	-0.027912	-0.4535	7.1124e-17	3.5155	0.033307	0.17404		ACT-2	-0.36721	-0.36372	-4.5715e-18	5.7956	0.0042733	0.076343
beta-lactam	antibiotic inactivation	ampC	0.24344	-0.22661	5.1753e-17	1.1301	0.32693	0.47444		ampC	-0.33768	-0.23164	9.5104e-18	2.0407	0.13584	0.37593
beta-lactam	antibiotic inactivation	ampC1	0.27561	0.028266	-5.0596e-17	0.25757	0.77342	0.82175		ampC1	-0.040914	-0.029301	-2.1715e-17	0.038658	0.9621	0.97925
beta-lactam	antibiotic inactivation	ampH	0.21043	-0.32291	2.2479e-17	1.5581	0.2154	0.36617		ampH	-0.41706	-0.40475	-7.143e-19	2.7066	0.072136	0.37593
beta-lactam	antibiotic inactivation	CblA-1	1.1124	0.55867	3.3249e-17	4.047	0.020293	0.17404		CblA-1	-0.0070384	-0.17694	-3.7756e-19	2.4295	0.093773	0.37593
beta-lactam	antibiotic inactivation	CBP-1	0.44126	0.22187	-6.0535e-18	0.66065	0.51867	0.6497		CBP-1	-0.19106	-0.27484	-7.9185e-18	1.7901	0.17276	0.40267
beta-lactam	antibiotic inactivation	cepA	0.1998	0.53345	-2.5153e-17	2.6166	0.077844	0.22855		cepA	-0.091082	-0.14907	2.6215e-17	0.52932	0.59081	0.73512
beta-lactam	antibiotic inactivation	CfxA2	1.0711	0.61839	-3.2382e-17	4.376	0.014968	0.16353		CfxA2	0.36422	0.096513	-5.9185e-18	5.9161	0.0038406	0.076343
beta-lactam	antibiotic inactivation	CfxA4	1.1276	0.70537	-8.1677e-18	3.3789	0.037862	0.17404		CfxA4	-0.10055	-0.097461	2.8266e-17	0.13666	0.87244	0.92697
beta-lactam	antibiotic inactivation	CfxA6	1.0739	0.73365	1.4601e-17	3.7855	0.02588	0.17404		CfxA6	0.19276	0.033063	0	2.2789	0.10821	0.37593
beta-lactam	antibiotic inactivation	LEN-32	0.27515	-0.072524	-6.0137e-17	0.82571	0.44077	0.58166		LEN-32	0.14393	0.11999	3.4613e-17	0.62667	0.53666	0.72487
beta-lactam	reduced permeability to antibiotic	OmpA	0.060404	-0.23754	-1.7925e-17	0.58784	0.55736	0.66996		OmpA	-0.2731	-0.27369	2.0735e-17	1.1276	0.3283	0.55596
beta-lactam	reduced permeability to antibiotic	OmpK37	-0.10527	-0.65631	8.9085e-18	3.3384	0.03933	0.17404		OmpK37	-0.3404	-0.27929	8.3165e-19	1.6773	0.19259	0.40886
beta-lactam	antibiotic target alteration	PBP1a	-1.3705	-1.1867	-9.6133e-18	8.761	0.00030423	0.031284		PBP1a	0.22035	0.36197	-2.6531e-19	3.7536	0.027135	0.21527
beta-lactam	antibiotic target alteration	PBP2b	-0.87198	-0.89932	-2.519e-17	6.3454	0.0025094	0.099538		PBP2b	0.13567	0.14723	1.9102e-17	0.48656	0.61633	0.74084
beta-lactam	antibiotic target alteration	PBP2x	-1.0587	-1.0983	1.8775e-17	8.1253	0.00052579	0.031284		PBP2x	0.26607	0.31036	-4.9542e-18	1.8552	0.16229	0.40234
beta-lactam	antibiotic target alteration	PBP3	0.22383	0.095463	-1.4167e-16	0.18428	0.83198	0.86847		PBP3	0.13961	-0.044499	3.0531e-17	4.0155	0.021317	0.19403
beta-lactam	antibiotic inactivation	TEM-1	-0.39326	-0.037248	6.7835e-17	0.44228	0.64377	0.72272		TEM-1	0.020481	0.014499	-1.1551e-17	0.0070605	0.99296	0.99328
glycopeptide antibiotic	antibiotic target alteration	vanC	0.59799	0.29518	-7.6039e-17	1.8334	0.16499	0.31502		vanC	0.025689	-0.030345	-9.7961e-19	0.57609	0.56413	0.73512
glycopeptide antibiotic	antibiotic target alteration	vanG	0.31426	0.4821	3.1225e-17	2.3116	0.10416	0.25663		vanG	0.1878	-0.0047685	-2.5307e-17	6.2335	0.0029023	0.076343
glycopeptide antibiotic	antibiotic target alteration	vanHD	-0.20187	-0.078413	-2.2841e-17	0.21272	0.80873	0.85167		vanHD	-0.031661	0.019945	1.0123e-17	0.67784	0.51025	0.71247
glycopeptide antibiotic	antibiotic target alteration	vanRA	0.823	0.22932	-5.421e-18	1.7741	0.17473	0.32488		vanRA	-0.12743	-0.24324	-9.5257e-18	1.92	0.1525	0.40234
glycopeptide antibiotic	antibiotic target alteration	vanRC	0.31341	0.20512	1.5497e-16	0.69173	0.50299	0.63677		vanRC	0.12273	0.096295	-4.2613e-17	0.42961	0.65207	0.76828
glycopeptide antibiotic	antibiotic target alteration	vanRD	1.0334	0.54955	-3.8128e-18	3.5913	0.031026	0.17404		vanRD	0.18969	0.042934	1.2689e-17	2.0622	0.13307	0.37593
glycopeptide antibiotic	antibiotic target alteration	vanRF	0.1988	-0.071882	-1.5757e-17	0.92707	0.39895	0.53949		vanRF	0.033225	0.0043543	6.9226e-17	0.14599	0.86437	0.92667
glycopeptide antibiotic	antibiotic target alteration	vanRG	0.91947	0.37868	-2.4575e-18	2.3442	0.10096	0.25562		vanRG	0.12443	0.045046	4.6608e-18	0.49537	0.61098	0.74084
glycopeptide antibiotic	antibiotic target alteration	vanRI	1.251	0.3942	-3.0611e-17	4.2013	0.017589	0.17404		vanRI	0.20939	0.10141	-5.1429e-18	1.0769	0.34496	0.56232
glycopeptide antibiotic	antibiotic target alteration	vanRO	-0.47301	-0.31387	8.6447e-17	2.1517	0.12143	0.26546		vanRO	0.12337	0.069393	-4.5225e-17	0.66208	0.51824	0.71247
glycopeptide antibiotic	antibiotic target alteration	vanSC	0.35676	0.15153	6.563e-17	0.62303	0.5383	0.66467		vanSC	0.024081	0.0032612	4.6368e-17	0.060777	0.94107	0.97925
glycopeptide antibiotic	antibiotic target alteration	vanSG	0.78858	0.1913	8.6736e-18	2.2147	0.1143	0.26157		vanSG	0.12386	0.055253	-1.0612e-17	0.51503	0.59921	0.73512
glycopeptide antibiotic	antibiotic target alteration	vanTC	0.36906	0.15247	1.249e-16	0.54328	0.58248	0.67956		vanTC	0.0080526	-0.007673	1.8939e-17	0.037932	0.96279	0.97925
glycopeptide antibiotic	antibiotic target alteration	vanTG	0.18009	0.22974	-6.4185e-17	0.46645	0.62853	0.71233		vanTG	0.30321	0.16534	2.2531e-17	3.9411	0.022827	0.19403
glycopeptide antibiotic	antibiotic target alteration	vanUG	1.1286	0.7276	3.6646e-17	4.589	0.012302	0.16265		vanUG	0.14122	-0.12966	4.3266e-18	6.3798	0.0025524	0.076343
glycopeptide antibiotic	antibiotic target alteration	vanVB	0.74569	0.31482	4.9982e-17	1.3117	0.27376	0.42866		vanVB	0.2835	0.060014	6.9134e-18	4.4392	0.014466	0.17479
glycopeptide antibiotic	antibiotic target alteration	vanWG	0.33637	0.34427	-9.3097e-17	1.2046	0.30396	0.46373		vanWG	0.21781	0.065416	7.5103e-18	4.0703	0.020272	0.19403
glycopeptide antibiotic	antibiotic target alteration	vanXYC	0.2515	0.14207	1.382e-16	0.41612	0.66069	0.72799		vanXYC	0.06425	0.034523	4.7756e-17	0.19878	0.82009	0.88718
glycopeptide antibiotic	antibiotic target alteration	vanYB	0.78157	0.31473	-1.1738e-16	2.1409	0.12269	0.26546		vanYB	0.48606	0.18947	-3.9184e-17	10.026	0.00011603	0.013808
multidrug	antibiotic efflux	acrA	-0.060308	-0.49306	1.507e-17	1.9123	0.15289	0.30758		acrA	-0.36407	-0.3324	-1.6776e-17	1.7225	0.18439	0.40886
multidrug	antibiotic efflux	acrB	-0.24643	-0.79313	-4.9331e-17	4.0339	0.020541	0.17404		acrB	-0.56938	-0.40573	1.8817e-17	5.4348	0.0058919	0.087642
multidrug	antibiotic efflux	AcrE	0.33647	-0.33663	6.2595e-17	1.9565	0.14651	0.3068		AcrE	-0.29054	-0.3004	-6.3062e-18	1.3399	0.26697	0.47573
multidrug	antibiotic efflux	AcrF	0.32863	-0.10471	1.4384e-17	0.61649	0.54179	0.66467		AcrF	-0.2151	-0.18864	1.2082e-17	0.57431	0.56512	0.73512
multidrug	antibiotic target alteration; antibiotic efflux	acrR	-0.016821	-0.59038	-3.0358e-17	3.3903	0.037458	0.17404		acrR	-0.34766	-0.33723	-2.1939e-17	1.8912	0.15677	0.40234
multidrug	antibiotic efflux	AcrS	0.29417	-0.26419	-3.7586e-18	1.7137	0.18524	0.33914		AcrS	-0.31509	-0.2374	2.7429e-17	1.66	0.19584	0.40886
multidrug	antibiotic efflux	adeB	0.15458	-0.21158	2.0123e-16	2.3608	0.099377	0.25562		adeB	0.085025	0.097177	2.9552e-17	0.45324	0.63699	0.75802
multidrug	antibiotic efflux	adeF	-0.4532	-0.86083	2.3274e-17	4.7809	0.010316	0.15344		adeF	-0.24581	-0.25106	7.3471e-18	1.117	0.33171	0.55596
multidrug	antibiotic efflux	arlS	-0.73631	-0.50541	6.9678e-17	3.7355	0.027115	0.17404		arlS	0.097713	0.069808	-6.5307e-19	0.31671	0.72934	0.81878
multidrug	antibiotic efflux	AxyY	-0.032684	0.1451	-1.6769e-17	0.42321	0.65606	0.72799		AxyY	0.00037744	-0.078967	-7.8369e-18	1.0377	0.35842	0.56828
multidrug	antibiotic efflux	baeR	-0.079595	-0.45237	2.0103e-17	1.8223	0.16677	0.31502		baeR	-0.3282	-0.26738	1.5327e-17	1.5439	0.21908	0.42739
multidrug	antibiotic efflux	baeS	-0.087193	-0.54321	2.8912e-19	2.9376	0.057397	0.20265		baeS	-0.15141	-0.15619	-1.8041e-17	0.53243	0.58899	0.73512
multidrug	antibiotic efflux	cpxA	0.029897	-0.4629	5.0885e-17	2.1628	0.12014	0.26546		cpxA	-0.40127	-0.32247	1.1347e-17	2.2986	0.1062	0.37593
multidrug	antibiotic efflux	CRP	-0.11073	-0.48754	-1.1303e-17	1.881	0.15758	0.30758		CRP	-0.31577	-0.32749	-1.0204e-19	1.5721	0.21319	0.42283
multidrug	antibiotic target protection	eatAv	0.13547	0.0034558	7.5171e-17	0.093042	0.91123	0.9348		eatAv	-0.015224	-0.0091352	3.4286e-18	0.0067459	0.99328	0.99328
multidrug	antibiotic efflux	efmA	0.1027	0.093781	8.8182e-17	0.11821	0.88863	0.91954		efmA	-0.066027	-0.085698	5.5511e-18	0.34159	0.71155	0.81417
multidrug	antibiotic efflux	efrA	-0.61532	-0.45163	4.4244e-17	1.8804	0.15767	0.30758		efrA	0.024295	0.074887	-2.4092e-17	0.53585	0.587	0.73512
multidrug	antibiotic efflux	efrB	0.39374	0.093844	6.8847e-18	0.4702	0.6262	0.71233		efrB	0.29587	0.22385	-3.4057e-18	1.8738	0.15941	0.40234
multidrug	antibiotic target alteration	ErmA	0.06409	0.05499	1.7232e-16	0.044266	0.95672	0.95765		ErmA	0.040879	0.036523	5.8777e-17	0.056764	0.94485	0.97925
multidrug	antibiotic target alteration	ErmB	0.46575	0.30707	-1.648e-17	0.81646	0.4448	0.58166		ErmB	0.13769	0.012003	3.5266e-17	0.98635	0.37688	0.56828
multidrug	antibiotic target alteration	ErmF	1.1151	0.039957	-6.8865e-17	5.4622	0.0055476	0.11073		ErmF	-0.27625	-0.33272	1.0776e-17	2.1646	0.12067	0.37593
multidrug	antibiotic target alteration	ErmG	0.71026	0.31189	1.2757e-17	1.2496	0.29087	0.44952		ErmG	-0.1047	-0.057488	-1.4286e-18	0.21991	0.80302	0.87669
multidrug	antibiotic target alteration	ErmQ	0.75934	0.36092	7.5171e-17	2.7246	0.070247	0.22855		ErmQ	-0.14811	-0.21829	1.8286e-17	2.0779	0.13108	0.37593
multidrug	antibiotic target alteration	ErmX	-0.15525	-0.18322	-5.6089e-17	0.4061	0.66729	0.72851		ErmX	0.097167	0.10735	3.2327e-17	0.353	0.70354	0.81282
multidrug	antibiotic efflux	evgA	0.55978	-0.11221	-3.2201e-17	1.9083	0.15348	0.30758		evgA	-0.24324	-0.19903	-2.8572e-18	0.81632	0.44527	0.65415
multidrug	antibiotic efflux	evgS	0.7239	-0.023734	2.4214e-18	2.2776	0.10761	0.25663		evgS	-0.35623	-0.2838	9.2655e-18	2.2041	0.1162	0.37593
multidrug	antibiotic target alteration	fabI	0.36899	0.16588	-1.7376e-16	0.76037	0.47007	0.60149		fabI	0.015227	-0.14091	4.245e-18	4.4225	0.014688	0.17479
multidrug	antibiotic efflux	gadW	0.67083	-0.07873	3.8742e-17	2.3773	0.097817	0.25562		gadW	-0.37166	-0.33765	-1.2653e-17	2.4267	0.094018	0.37593
multidrug	antibiotic efflux	gadX	0.3775	-0.30192	-3.2526e-17	2.2708	0.10831	0.25663		gadX	-0.38054	-0.3096	-2.1878e-17	2.4114	0.095394	0.37593
multidrug	antibiotic efflux	H-NS	0.25882	-0.41334	-7.4882e-17	2.7041	0.07163	0.22855		H-NS	-0.39005	-0.3716	3.9797e-17	2.3814	0.098157	0.37593
multidrug	antibiotic efflux	hmrM	0.39285	0.13264	1.7347e-17	0.60496	0.548	0.66543		hmrM	0.13607	-0.036739	3.445e-17	4.1733	0.018443	0.19403
multidrug	antibiotic efflux	KpnE	-0.0013574	-0.37581	5.5764e-17	1.5346	0.22037	0.36935		KpnE	-0.29201	-0.30024	1.1837e-17	1.6609	0.19568	0.40886
multidrug	antibiotic efflux	KpnF	0.26685	-0.33306	-1.0553e-17	2.3776	0.097794	0.25562		KpnF	-0.32972	-0.31553	-9.0614e-18	1.6878	0.19066	0.40886
multidrug	antibiotic efflux	KpnG	-0.14674	-0.59733	-3.4984e-17	3.38	0.037823	0.17404		KpnG	-0.25532	-0.2508	-7.3471e-18	1.359	0.26208	0.47573
multidrug	antibiotic efflux	LptD	0.13822	-0.30257	5.7824e-17	0.98624	0.37643	0.51489		LptD	-0.37536	-0.33927	-2.2092e-18	1.7961	0.17178	0.40267
multidrug	antibiotic target protection	lsaA	0.26737	-0.11074	-1.382e-16	1.0347	0.35895	0.49669		lsaA	0.033371	-0.0067542	-2.8409e-17	0.2387	0.78814	0.86841
multidrug	antibiotic target protection	lsaB	0.9803	0.41644	2.2407e-17	2.6684	0.074099	0.22855		lsaB	0.33517	0.23149	-1.1521e-17	1.8848	0.15773	0.40234
multidrug	antibiotic target protection	lsaC	-0.64023	-0.35474	1.2259e-16	1.6755	0.19222	0.34424		lsaC	0.20211	0.15682	-9.9594e-18	1.0082	0.36892	0.56828
multidrug	antibiotic efflux; reduced permeability to antibiotic	marA	-0.013988	-0.54525	2.5009e-17	3.1206	0.04828	0.18041		marA	-0.39052	-0.35578	1.0725e-17	2.242	0.11208	0.37593
multidrug	antibiotic efflux	mdfA	-0.03755	-0.51328	-3.7875e-17	2.5215	0.085231	0.23587		mdfA	-0.2255	-0.23888	2.9592e-18	1.0844	0.34242	0.56232
multidrug	antibiotic efflux	mdsB	-0.70403	-0.45708	8.1532e-17	2.9205	0.058334	0.20265		mdsB	-0.00062392	0.11223	-7.5103e-18	2.1976	0.11693	0.37593
multidrug	antibiotic efflux	mdtE	0.36992	-0.14157	4.5826e-17	1.0878	0.34075	0.48593		mdtE	-0.40779	-0.30166	-1.5429e-17	2.8502	0.063002	0.37593
multidrug	antibiotic efflux	mdtF	0.20061	-0.21116	3.202e-17	0.80476	0.44995	0.582		mdtF	-0.36977	-0.25743	3.4082e-18	2.4324	0.093509	0.37593
multidrug	antibiotic efflux	mdtM	0.57288	-0.27763	-7.228e-19	3.2306	0.043525	0.1786		mdtM	-0.19693	-0.20679	-1.8255e-17	0.68885	0.50475	0.71247
multidrug	antibiotic efflux	mdtN	0.27353	-0.20374	1.0625e-17	1.1555	0.31889	0.46849		mdtN	-0.088726	-0.13192	1.5613e-18	0.40883	0.66564	0.77658
multidrug	antibiotic efflux	mdtO	0.34037	-0.2233	5.6379e-18	1.5162	0.22435	0.37081		mdtO	-0.35629	-0.28535	-1.949e-17	2.1183	0.12613	0.37593
multidrug	antibiotic efflux	mdtP	0.23759	-0.24843	2.3997e-17	1.1624	0.31677	0.46849		mdtP	-0.39064	-0.29374	6.995e-18	2.5005	0.087661	0.37593
multidrug	antibiotic target protection	mel	-0.74423	-0.86315	-2.5153e-17	5.4552	0.005583	0.11073		mel	-0.14291	0.0068651	1.6434e-17	2.4933	0.088259	0.37593
multidrug	antibiotic efflux	MexB	0.34005	-0.030007	3.4238e-17	0.54696	0.58036	0.67956		MexB	-0.23215	-0.27728	-2.1429e-17	0.98533	0.37726	0.56828
multidrug	antibiotic target protection	msrC	0.043887	0.08354	-5.2042e-18	0.067809	0.93448	0.95045		msrC	-0.14484	-0.15201	-1.6817e-17	0.61638	0.54213	0.72487
multidrug	antibiotic target protection	msrE	0.96348	0.80005	-5.1879e-17	4.3653	0.015116	0.16353		msrE	0.22311	0.10303	9.8063e-18	1.3366	0.26785	0.47573
multidrug	antibiotic efflux	mtrA	0.42924	0.22795	-1.3618e-16	1.1735	0.31333	0.46849		mtrA	0.23803	0.1968	-1.9919e-17	1.3448	0.26573	0.47573
multidrug	antibiotic efflux	mtrD	-0.46083	-0.31007	-3.0069e-17	1.667	0.19382	0.34424		mtrD	0.091524	0.13269	-1.0776e-17	1.0166	0.3659	0.56828
multidrug	antibiotic efflux	MuxB	-0.43735	-0.32523	-8.6736e-17	1.5735	0.2122	0.36596		MuxB	-0.12749	-0.059904	-3.1511e-17	1.0111	0.36787	0.56828
multidrug	antibiotic target protection	optrA	-0.039165	0.025512	1.301e-16	0.043294	0.95765	0.95765		optrA	0.00010819	-0.031082	-1.1429e-17	0.32439	0.7238	0.81878
multidrug	antibiotic efflux	oqxA	-0.14837	-0.53909	3.2382e-17	2.6169	0.077829	0.22855		oqxA	-0.26299	-0.27314	-9.7961e-18	1.6352	0.20058	0.41153
multidrug	antibiotic efflux	oqxB	-0.85193	-0.72607	-5.0885e-17	5.5793	0.0049903	0.11073		oqxB	0.12453	0.21015	-2.0735e-17	2.4778	0.089567	0.37593
multidrug	antibiotic efflux; reduced permeability to antibiotic	ParR	-0.28388	-0.4198	-1.5381e-16	3.191	0.045181	0.17922		ParR	-0.10698	-0.059552	-2.3347e-17	0.82451	0.4417	0.65415
multidrug	antibiotic target protection	poxtA	0.47793	0.31559	1.3697e-17	0.90083	0.40937	0.54736		poxtA	-0.16973	-0.18508	-6.3675e-18	0.55029	0.57869	0.73512
multidrug	antibiotic efflux; reduced permeability to antibiotic	ramA	-0.21903	-0.53996	-7.1702e-17	3.1155	0.048514	0.18041		ramA	-0.21663	-0.2379	-1.4041e-17	1.3135	0.27391	0.47935
multidrug	antibiotic target alteration; antibiotic efflux	ramR	-0.16188	-0.47757	9.4832e-17	3.3992	0.037148	0.17404		ramR	-0.36395	-0.3447	-1.6327e-18	5.7396	0.0044908	0.076343
multidrug	antibiotic target alteration	RlmA(II)	-0.83208	-0.79266	1.6769e-17	3.6821	0.028502	0.17404		RlmA(II)	0.31754	0.31639	-5.245e-18	1.7711	0.17596	0.40267
multidrug	antibiotic efflux	rsmA	-0.17606	-0.58382	-8.6736e-18	3.4148	0.036606	0.17404		rsmA	-0.37996	-0.2902	-1.3878e-17	2.2032	0.1163	0.37593
multidrug	antibiotic efflux	sdiA	-0.16449	-0.60638	8.2616e-17	3.2954	0.040952	0.17404		sdiA	-0.32777	-0.28149	-8.0614e-19	1.6027	0.20698	0.41747
multidrug	antibiotic efflux	smeB	-0.42505	-0.277	-7.4015e-17	1.4852	0.23121	0.3769		smeB	0.0058412	0.052456	4.898e-19	0.69906	0.4997	0.71247
multidrug	antibiotic target alteration; antibiotic efflux	soxR	-0.22242	-0.56527	-4.2645e-18	2.6045	0.078746	0.22855		soxR	-0.25789	-0.25418	-2.2582e-17	1.1675	0.31576	0.54458
multidrug	antibiotic target alteration; antibiotic efflux; reduced permeability to antibiotic	soxS	0.098453	-0.45854	-3.9682e-17	2.5474	0.083157	0.23561		soxS	-0.4722	-0.37578	5.9185e-18	3.2402	0.043713	0.32512
multidrug	antibiotic inactivation	tetX	0.82015	-0.025872	8.0809e-17	3.3133	0.040269	0.17404		tetX	0.069971	-0.0094809	1.3546e-17	0.51601	0.59863	0.73512
multidrug	antibiotic efflux	TolC	-0.0088532	-0.34362	2.5298e-17	1.0811	0.34301	0.48593		TolC	-0.36339	-0.31471	-5.1634e-18	1.7964	0.17172	0.40267
peptide antibiotic	antibiotic target alteration	arnA	0.18326	-0.35499	-2.0238e-17	1.6001	0.2068	0.3619		arnA	-0.40771	-0.40663	-6.5307e-18	2.4689	0.090329	0.37593
peptide antibiotic	antibiotic target alteration	ArnT	0.063612	-0.35822	-1.3155e-17	1.4285	0.24431	0.39288		ArnT	-0.17836	-0.18295	-1.4694e-18	0.65693	0.52088	0.71247
peptide antibiotic	antibiotic target alteration	bacA	-0.22733	-0.56281	5.0596e-17	2.8978	0.059604	0.20265		bacA	-0.26322	-0.25897	-3.4286e-18	1.479	0.23329	0.44066
peptide antibiotic	antibiotic efflux	bcrA	-0.16502	-0.15606	8.1243e-17	0.31467	0.73072	0.78338		bcrA	-0.01673	0.016516	2.2858e-18	0.26836	0.76523	0.85105
peptide antibiotic	antibiotic target alteration	eptA	0.60089	-0.17369	4.1218e-17	2.2548	0.10999	0.25663		eptA	-0.20407	-0.20794	8.245e-18	0.71847	0.49024	0.71144
peptide antibiotic	antibiotic target alteration	eptB	-0.064096	-0.35944	5.5294e-17	1.0444	0.35556	0.49669		eptB	-0.40476	-0.37864	1.1393e-17	2.6005	0.079743	0.37593
peptide antibiotic	antibiotic target alteration; antibiotic efflux	liaS	0.3492	0.19955	-9.2519e-18	0.50973	0.60215	0.69568		liaS	-0.041408	-0.04162	2.1225e-18	0.047554	0.95358	0.97925
peptide antibiotic	reduced permeability to antibiotic	LpsA	0.22316	0.1569	-8.4423e-17	0.54427	0.5819	0.67956		LpsA	-0.060315	-0.18143	-3.3633e-17	2.9415	0.057821	0.37593
peptide antibiotic	antibiotic target alteration	PmrF	-0.040696	-0.4725	-2.313e-17	1.9534	0.14695	0.3068		PmrF	-0.41194	-0.38142	1.3837e-17	2.6492	0.076153	0.37593
peptide antibiotic	antibiotic efflux	rosA	-0.019224	-0.20739	3.2815e-17	0.34856	0.70652	0.76433		rosA	-0.26695	-0.33309	-4.5307e-18	2.1158	0.12643	0.37593
peptide antibiotic	antibiotic efflux	rosB	0.015903	-0.38616	-2.2262e-17	1.3833	0.25532	0.40511		rosB	-0.37296	-0.34914	-1.3755e-17	2.2236	0.11406	0.37593
peptide antibiotic	antibiotic target alteration	ugd	1.0032	0.49863	1.0737e-16	3.7671	0.026327	0.17404		ugd	0.026794	-0.18483	-1.4337e-17	9.0426	0.00026168	0.01557
peptide antibiotic	antibiotic efflux	YojI	-0.13966	-0.70734	4.0043e-17	4.8957	0.0092875	0.15344		YojI	-0.2765	-0.26204	-7.2654e-18	1.5024	0.22805	0.43771

## Sheet: supplemental excel S11
NewDrug Class	Resistance Mechanism	days of betalactams controlling for diagnosis, and days from start of chemo	days_betalactams	AveExpr	t	P.Value	adj.P.Val	B		days of vancomycin controlling for diagnosis, and days from start of chemo	days_vancomycin	AveExpr	t	P.Value	adj.P.Val	B
beta-lactam	antibiotic inactivation	ACT-2	0.01079	7.1124e-17	2.7237	0.0075549	0.047317	-4.0595		ACT-2	0.0093405	-4.5715e-18	3.8793	0.00019513	0.0026968	-0.95665
beta-lactam	antibiotic inactivation	ampC	0.0089129	5.1753e-17	1.6744	0.097015	0.18325	-6.2767		ampC	0.010218	9.5104e-18	2.7242	0.0076968	0.019082	-4.3941
beta-lactam	antibiotic inactivation	ampC1	0.0038399	-5.0596e-17	0.73877	0.46168	0.57012	-7.3961		ampC1	0.0067788	-2.1715e-17	2.1198	0.036684	0.077953	-5.7834
beta-lactam	antibiotic inactivation	ampH	0.01262	2.2479e-17	2.2961	0.023642	0.076038	-5.0792		ampH	0.013851	-7.143e-19	3.613	0.00049019	0.0041666	-1.8318
beta-lactam	antibiotic inactivation	CblA-1	-0.010791	3.3249e-17	-2.1784	0.031597	0.087443	-5.3324		CblA-1	-0.0087858	-3.7756e-19	-2.0189	0.046368	0.095135	-5.9848
beta-lactam	antibiotic inactivation	CBP-1	-0.0021767	-6.0535e-18	-0.4519	0.65227	0.73924	-7.5675		CBP-1	-0.0011837	-7.9185e-18	-0.29266	0.77043	0.88155	-7.9554
beta-lactam	antibiotic inactivation	cepA	-0.010694	-2.5153e-17	-2.1833	0.031225	0.087443	-5.3221		cepA	-0.0021343	2.6215e-17	-0.48985	0.62539	0.76723	-7.8777
beta-lactam	antibiotic inactivation	CfxA2	-0.01036	-3.2382e-17	-2.1506	0.033789	0.089353	-5.3905		CfxA2	-0.010707	-5.9185e-18	-2.5516	0.01235	0.029393	-4.8218
beta-lactam	antibiotic inactivation	CfxA4	-0.0091611	-8.1677e-18	-1.5291	0.12923	0.2166	-6.5056		CfxA4	-0.0064584	2.8266e-17	-1.5321	0.12888	0.22653	-6.8283
beta-lactam	antibiotic inactivation	CfxA6	-0.01178	1.4601e-17	-2.0929	0.038754	0.096461	-5.5088		CfxA6	-0.0094382	0	-2.4442	0.0164	0.038267	-5.0758
beta-lactam	antibiotic inactivation	LEN-32	0.0083742	-6.0137e-17	2.0673	0.041154	0.099945	-5.5604		LEN-32	-0.0016284	3.4613e-17	-0.59708	0.5519	0.72172	-7.819
beta-lactam	reduced permeability to antibiotic	OmpA	0.012315	-1.7925e-17	2.1935	0.030463	0.087443	-5.3007		OmpA	0.011437	2.0735e-17	2.8393	0.0055501	0.01536	-4.0957
beta-lactam	reduced permeability to antibiotic	OmpK37	0.014284	8.9085e-18	2.5069	0.013703	0.058524	-4.5958		OmpK37	0.01144	8.3165e-19	3.0043	0.003419	0.010707	-3.65
beta-lactam	antibiotic target alteration	PBP1a	0.012264	-9.6133e-18	2.0912	0.038909	0.096461	-5.5122		PBP1a	0.0031777	-2.6531e-19	0.77254	0.44175	0.62581	-7.6983
beta-lactam	antibiotic target alteration	PBP2b	0.010888	-2.519e-17	2.1598	0.03305	0.089353	-5.3714		PBP2b	0.0029012	1.9102e-17	0.84237	0.40174	0.5902	-7.6418
beta-lactam	antibiotic target alteration	PBP2x	0.014346	1.8775e-17	2.6243	0.009968	0.054421	-4.3102		PBP2x	0.00060375	-4.9542e-18	0.15471	0.87738	0.93598	-7.9865
beta-lactam	antibiotic target alteration	PBP3	-0.0027528	-1.4167e-16	-0.61535	0.53965	0.62959	-7.4799		PBP3	-0.0050425	3.0531e-17	-1.4521	0.14982	0.25111	-6.946
beta-lactam	antibiotic inactivation	TEM-1	-0.0021871	6.7835e-17	-0.38269	0.70272	0.78153	-7.5966		TEM-1	-0.0016655	-1.1551e-17	-0.43241	0.66644	0.78521	-7.9043
glycopeptide antibiotic	antibiotic target alteration	vanC	0.0017025	-7.6039e-17	0.43126	0.66716	0.74898	-7.5767		vanC	-0.0019932	-9.7961e-19	-0.71894	0.47397	0.6474	-7.7384
glycopeptide antibiotic	antibiotic target alteration	vanG	-0.0080025	3.1225e-17	-1.799	0.074874	0.1485	-6.0648		vanG	-0.0065391	-2.5307e-17	-2.2312	0.028068	0.060729	-5.5505
glycopeptide antibiotic	antibiotic target alteration	vanHD	0.0023864	-2.2841e-17	0.63889	0.52428	0.61771	-7.4651		vanHD	0.0012461	1.0123e-17	0.53309	0.59524	0.76165	-7.8554
glycopeptide antibiotic	antibiotic target alteration	vanRA	0.0048502	-5.421e-18	0.89792	0.37127	0.51373	-7.2658		vanRA	-0.0020669	-9.5257e-18	-0.49423	0.62231	0.76723	-7.8755
glycopeptide antibiotic	antibiotic target alteration	vanRC	0.0027825	1.5497e-16	0.74915	0.45543	0.57012	-7.3884		vanRC	-0.003484	-4.2613e-17	-1.2366	0.21933	0.34801	-7.2329
glycopeptide antibiotic	antibiotic target alteration	vanRD	-0.010786	-3.8128e-18	-2.1817	0.031344	0.087443	-5.3254		vanRD	-0.011749	1.2689e-17	-3.2079	0.0018332	0.0077909	-3.0714
glycopeptide antibiotic	antibiotic target alteration	vanRF	-0.00024219	-1.5757e-17	-0.078141	0.93786	0.96212	-7.6672		vanRF	-0.0012527	6.9226e-17	-0.45071	0.65324	0.78276	-7.8962
glycopeptide antibiotic	antibiotic target alteration	vanRG	0.0026907	-2.4575e-18	0.51336	0.60877	0.69658	-7.5377		vanRG	-0.0017023	4.6608e-18	-0.39692	0.69234	0.80773	-7.9192
glycopeptide antibiotic	antibiotic target alteration	vanRI	-0.004586	-3.0611e-17	-0.84833	0.39817	0.53066	-7.3091		vanRI	-0.0026933	-5.1429e-18	-0.64305	0.52177	0.68989	-7.7903
glycopeptide antibiotic	antibiotic target alteration	vanRO	0.0003806	8.6447e-17	0.1168	0.90724	0.93879	-7.6634		vanRO	-0.0021544	-4.5225e-17	-0.75995	0.4492	0.62889	-7.708
glycopeptide antibiotic	antibiotic target alteration	vanSC	0.0034278	6.563e-17	0.88172	0.37993	0.51377	-7.2802		vanSC	-0.0025521	4.6368e-17	-0.82522	0.41135	0.59696	-7.6561
glycopeptide antibiotic	antibiotic target alteration	vanSG	-0.0064679	8.6736e-18	-1.3779	0.17115	0.26799	-6.7226		vanSG	-0.0036965	-1.0612e-17	-0.98907	0.32519	0.49612	-7.5074
glycopeptide antibiotic	antibiotic target alteration	vanTC	0.0034241	1.249e-16	0.79745	0.42698	0.55229	-7.351		vanTC	-0.001635	1.8939e-17	-0.54472	0.58725	0.75959	-7.8491
glycopeptide antibiotic	antibiotic target alteration	vanTG	-0.004377	-6.4185e-17	-0.94886	0.34485	0.48854	-7.2188		vanTG	-0.0061385	2.2531e-17	-2.0729	0.040938	0.085467	-5.878
glycopeptide antibiotic	antibiotic target alteration	vanUG	-0.007635	3.6646e-17	-1.4429	0.152	0.24292	-6.6319		vanUG	-0.011029	4.3266e-18	-2.6958	0.0083328	0.020237	-4.4663
glycopeptide antibiotic	antibiotic target alteration	vanVB	-0.010596	4.9982e-17	-1.9088	0.058995	0.13001	-5.8661		vanVB	-0.012761	6.9134e-18	-3.2908	0.0014114	0.0069984	-2.8272
glycopeptide antibiotic	antibiotic target alteration	vanWG	-0.0086013	-9.3097e-17	-2.0265	0.045229	0.10765	-5.6411		vanWG	-0.0065124	7.5103e-18	-2.2672	0.025688	0.056609	-5.4729
glycopeptide antibiotic	antibiotic target alteration	vanXYC	0.0042429	1.382e-16	1.1903	0.2366	0.34468	-6.9615		vanXYC	-0.0038985	4.7756e-17	-1.418	0.15952	0.26365	-6.9944
glycopeptide antibiotic	antibiotic target alteration	vanYB	-0.011038	-1.1738e-16	-2.4376	0.016455	0.061193	-4.759		vanYB	-0.012315	-3.9184e-17	-3.293	0.0014016	0.0069984	-2.8206
multidrug	antibiotic efflux	acrA	0.014303	1.507e-17	2.5304	0.012866	0.058524	-4.5395		acrA	0.014037	-1.6776e-17	3.4951	0.00072729	0.005091	-2.2044
multidrug	antibiotic efflux	acrB	0.017886	-4.9331e-17	3.0146	0.0032224	0.026673	-3.2799		acrB	0.016104	1.8817e-17	4.3383	3.6359e-05	0.0015758	0.65426
multidrug	antibiotic efflux	AcrE	0.012516	6.2595e-17	2.1399	0.034663	0.089672	-5.4126		AcrE	0.01231	-6.3062e-18	3.0437	0.0030368	0.010325	-3.5404
multidrug	antibiotic efflux	AcrF	0.0096034	1.4384e-17	1.6205	0.10812	0.19203	-6.364		AcrF	0.0078471	1.2082e-17	1.8754	0.063865	0.12667	-6.2558
multidrug	antibiotic target alteration; antibiotic efflux	acrR	0.013743	-3.0358e-17	2.5832	0.011155	0.057716	-4.4115		acrR	0.012464	-2.1939e-17	3.2504	0.0016042	0.0076359	-2.9469
multidrug	antibiotic efflux	AcrS	0.0087624	-3.7586e-18	1.7064	0.090873	0.17442	-6.2237		AcrS	0.011135	2.7429e-17	3.0672	0.0028284	0.010149	-3.4745
multidrug	antibiotic efflux	adeB	-0.00055467	2.0123e-16	-0.17781	0.85921	0.90483	-7.6544		adeB	-0.00047772	2.9552e-17	-0.19725	0.84406	0.92419	-7.979
multidrug	antibiotic efflux	adeF	0.019566	2.3274e-17	3.5266	0.00062407	0.014145	-1.7492		adeF	0.011851	7.3471e-18	3.2282	0.00172	0.0077909	-3.0119
multidrug	antibiotic efflux	arlS	0.0029127	6.9678e-17	0.73376	0.46472	0.57012	-7.3998		arlS	-0.0019498	-6.5307e-19	-0.71118	0.47875	0.6474	-7.744
multidrug	antibiotic efflux	AxyY	-6.2588e-05	-1.6769e-17	-0.015319	0.98781	0.98831	-7.6702		AxyY	-0.00057356	-7.8369e-18	-0.18415	0.8543	0.92419	-7.9815
multidrug	antibiotic efflux	baeR	0.014707	2.0103e-17	2.842	0.0053816	0.037671	-3.7506		baeR	0.013694	1.5327e-17	3.6551	0.00042505	0.0038909	-1.6967
multidrug	antibiotic efflux	baeS	0.017742	2.8912e-19	3.6506	0.00040869	0.014037	-1.3499		baeS	0.010291	-1.8041e-17	3.1152	0.0024427	0.0090839	-3.3385
multidrug	antibiotic efflux	cpxA	0.013161	5.0885e-17	2.456	0.015681	0.060193	-4.7161		cpxA	0.013466	1.1347e-17	3.5348	0.00063738	0.0050132	-2.0799
multidrug	antibiotic efflux	CRP	0.013685	-1.1303e-17	2.5144	0.013431	0.058524	-4.5779		CRP	0.013356	-1.0204e-19	3.2975	0.0013816	0.0069984	-2.8072
multidrug	antibiotic target protection	eatAv	0.0041024	7.5171e-17	0.90542	0.3673	0.51373	-7.259		eatAv	-0.00049403	3.4286e-18	-0.15021	0.88092	0.93598	-7.9872
multidrug	antibiotic efflux	efmA	0.0012253	8.8182e-17	0.32667	0.74456	0.80548	-7.6166		efmA	0.00051352	5.5511e-18	0.19371	0.84683	0.92419	-7.9797
multidrug	antibiotic efflux	efrA	0.0056763	4.4244e-17	1.188	0.23751	0.34468	-6.9642		efrA	0.0028069	-2.4092e-17	0.94002	0.34964	0.52667	-7.5547
multidrug	antibiotic efflux	efrB	-0.0039611	6.8847e-18	-0.78548	0.43393	0.55524	-7.3605		efrB	-0.0090243	-3.4057e-18	-2.7863	0.0064599	0.017471	-4.2345
multidrug	antibiotic target alteration	ErmA	-0.007071	1.7232e-16	-1.9876	0.04944	0.11314	-5.7169		ErmA	5.0353e-05	5.8777e-17	0.019474	0.9845	0.98525	-7.9984
multidrug	antibiotic target alteration	ErmB	-0.0054068	-1.648e-17	-1.0629	0.29025	0.41614	-7.1043		ErmB	-0.0046793	3.5266e-17	-1.0063	0.31689	0.48974	-7.4902
multidrug	antibiotic target alteration	ErmF	-0.0061084	-6.8865e-17	-1.2103	0.22888	0.34045	-6.9376		ErmF	-0.0027502	1.0776e-17	-0.69687	0.48762	0.65199	-7.7541
multidrug	antibiotic target alteration	ErmG	-0.0039766	1.2757e-17	-0.72077	0.47264	0.57392	-7.4093		ErmG	-0.0031621	-1.4286e-18	-0.7504	0.4549	0.62946	-7.7152
multidrug	antibiotic target alteration	ErmQ	-0.0031373	7.5171e-17	-0.76444	0.44631	0.565	-7.3768		ErmQ	0.00067634	1.8286e-17	0.22168	0.82505	0.92419	-7.9738
multidrug	antibiotic target alteration	ErmX	0.0014179	-5.6089e-17	0.35982	0.7197	0.78573	-7.6051		ErmX	-0.0025563	3.2327e-17	-0.86208	0.39085	0.58139	-7.6249
multidrug	antibiotic efflux	evgA	0.0070452	-3.2201e-17	1.3538	0.17869	0.27262	-6.7552		evgA	0.0094887	-2.8572e-18	2.416	0.017641	0.040371	-5.1407
multidrug	antibiotic efflux	evgS	0.0065338	2.4214e-18	1.2437	0.21637	0.32593	-6.897		evgS	0.0097305	9.2655e-18	2.7458	0.0072433	0.019082	-4.3389
multidrug	antibiotic target alteration	fabI	-0.00088466	-1.7376e-16	-0.24018	0.81066	0.86132	-7.6413		fabI	-0.0023741	4.245e-18	-0.78511	0.43438	0.62278	-7.6885
multidrug	antibiotic efflux	gadW	0.0070856	3.8742e-17	1.3703	0.17349	0.26811	-6.7328		gadW	0.011625	-1.2653e-17	3.3263	0.00126	0.0069984	-2.7209
multidrug	antibiotic efflux	gadX	0.0093782	-3.2526e-17	1.7476	0.083439	0.16277	-6.1539		gadX	0.010851	-2.1878e-17	3.0303	0.0031619	0.010424	-3.5777
multidrug	antibiotic efflux	H-NS	0.013136	-7.4882e-17	2.4663	0.015262	0.060193	-4.692		H-NS	0.015396	3.9797e-17	4.1804	6.564e-05	0.0015758	0.086034
multidrug	antibiotic efflux	hmrM	-0.002775	1.7347e-17	-0.64175	0.52243	0.61771	-7.4633		hmrM	-0.0048917	3.445e-17	-1.5298	0.12945	0.22653	-6.8318
multidrug	antibiotic efflux	KpnE	0.011425	5.5764e-17	2.2721	0.025106	0.078621	-5.1319		KpnE	0.013622	1.1837e-17	3.8369	0.00022662	0.0026968	-1.0992
multidrug	antibiotic efflux	KpnF	0.011505	-1.0553e-17	2.3552	0.020357	0.069214	-4.9475		KpnF	0.014321	-9.0614e-18	3.8408	0.00022351	0.0026968	-1.0861
multidrug	antibiotic efflux	KpnG	0.017578	-3.4984e-17	3.6088	0.00047184	0.014037	-1.4856		KpnG	0.0098025	-7.3471e-18	2.9045	0.0045935	0.013332	-3.9221
multidrug	antibiotic efflux	LptD	0.011432	5.7824e-17	1.8982	0.060394	0.13067	-5.8858		LptD	0.012087	-2.2092e-18	2.9395	0.0041444	0.012646	-3.8275
multidrug	antibiotic target protection	lsaA	0.0079402	-1.382e-16	1.954	0.053349	0.11978	-5.7814		lsaA	0.0013384	-2.8409e-17	0.4444	0.65778	0.78276	-7.899
multidrug	antibiotic target protection	lsaB	-0.0044291	2.2407e-17	-0.84263	0.40134	0.53066	-7.3139		lsaB	-0.0059763	-1.1521e-17	-1.5121	0.13388	0.22848	-6.8583
multidrug	antibiotic target protection	lsaC	0.011798	1.2259e-16	2.6682	0.0088276	0.052524	-4.2005		lsaC	0.0010034	-9.9594e-18	0.32579	0.74531	0.86109	-7.9451
multidrug	antibiotic efflux; reduced permeability to antibiotic	marA	0.015483	2.5009e-17	3.0634	0.0027766	0.026673	-3.1424		marA	0.01505	1.0725e-17	4.0433	0.00010845	0.0018437	-0.39546
multidrug	antibiotic efflux	mdfA	0.017117	-3.7875e-17	3.3321	0.0011886	0.014145	-2.3536		mdfA	0.012134	2.9592e-18	3.4288	0.00090444	0.005966	-2.4097
multidrug	antibiotic efflux	mdsB	0.0022556	8.1532e-17	0.54615	0.58612	0.67716	-7.5203		mdsB	0.00023506	-7.5103e-18	0.076265	0.93937	0.97072	-7.9957
multidrug	antibiotic efflux	mdtE	0.007772	4.5826e-17	1.4477	0.15066	0.24292	-6.6251		mdtE	0.011207	-1.5429e-17	3.059	0.0028997	0.010149	-3.4976
multidrug	antibiotic efflux	mdtF	0.0090043	3.202e-17	1.6045	0.11158	0.19527	-6.3892		mdtF	0.010643	3.4082e-18	2.8544	0.0053133	0.015054	-4.0557
multidrug	antibiotic efflux	mdtM	0.012535	-7.228e-19	2.3635	0.019931	0.069214	-4.9288		mdtM	0.006634	-1.8255e-17	1.661	0.10008	0.19209	-6.6262
multidrug	antibiotic efflux	mdtN	0.0085484	1.0625e-17	1.647	0.10253	0.19064	-6.3213		mdtN	0.0063807	1.5613e-18	1.5764	0.11833	0.21335	-6.7607
multidrug	antibiotic efflux	mdtO	0.0096997	5.6379e-18	1.8409	0.068448	0.14545	-5.9904		mdtO	0.011281	-1.949e-17	3.1658	0.0020898	0.0085089	-3.1934
multidrug	antibiotic efflux	mdtP	0.01094	2.3997e-17	1.9929	0.048852	0.11314	-5.7067		mdtP	0.011835	6.995e-18	3.2101	0.0018205	0.0077909	-3.0649
multidrug	antibiotic target protection	mel	0.01319	-2.5153e-17	2.5668	0.011664	0.057836	-4.4515		mel	0.0044362	1.6434e-17	1.2575	0.2117	0.34044	-7.207
multidrug	antibiotic efflux	MexB	-0.0037151	3.4238e-17	-0.70707	0.48108	0.57827	-7.4191		MexB	0.00027507	-2.1429e-17	0.057325	0.95441	0.97072	-7.997
multidrug	antibiotic target protection	msrC	0.0016881	-5.2042e-18	0.36866	0.71312	0.78573	-7.6019		msrC	0.00065955	-1.6817e-17	0.20926	0.8347	0.92419	-7.9765
multidrug	antibiotic target protection	msrE	-0.015843	-5.1879e-17	-2.9742	0.0036402	0.027074	-3.3921		msrE	-0.0094804	9.8063e-18	-2.3522	0.020765	0.046624	-5.2854
multidrug	antibiotic efflux	mtrA	-0.0079029	-1.3618e-16	-2.2499	0.026526	0.080939	-5.18		mtrA	-0.005026	-1.9919e-17	-1.6411	0.10415	0.19672	-6.6584
multidrug	antibiotic efflux	mtrD	0.0052163	-3.0069e-17	1.4565	0.14823	0.24292	-6.6125		mtrD	4.8131e-05	-1.0776e-17	0.018537	0.98525	0.98525	-7.9985
multidrug	antibiotic efflux	MuxB	0.0010063	-8.6736e-17	0.26738	0.7897	0.84661	-7.6343		MuxB	0.0037122	-3.1511e-17	1.3907	0.16762	0.27324	-7.0323
multidrug	antibiotic target protection	optrA	0.00043332	1.301e-16	0.12078	0.90409	0.93879	-7.663		optrA	-0.00020786	-1.1429e-17	-0.095147	0.9244	0.97072	-7.9941
multidrug	antibiotic efflux	oqxA	0.016557	3.2382e-17	3.3419	0.0011513	0.014145	-2.3238		oqxA	0.0098219	-9.7961e-18	2.9262	0.0043103	0.012823	-3.8636
multidrug	antibiotic efflux	oqxB	0.0080128	-5.0885e-17	1.8155	0.072286	0.14831	-6.0357		oqxB	0.0014772	-2.0735e-17	0.49781	0.61979	0.76723	-7.8737
multidrug	antibiotic efflux; reduced permeability to antibiotic	ParR	0.0059871	-1.5381e-16	1.8054	0.073854	0.1485	-6.0535		ParR	0.0035549	-2.3347e-17	1.6101	0.11075	0.20276	-6.7078
multidrug	antibiotic target protection	poxtA	7.3477e-05	1.3697e-17	0.014682	0.98831	0.98831	-7.6702		poxtA	0.0021297	-6.3675e-18	0.52132	0.60338	0.76386	-7.8616
multidrug	antibiotic efflux; reduced permeability to antibiotic	ramA	0.015014	-7.1702e-17	3.4189	0.00089438	0.014145	-2.0873		ramA	0.0090303	-1.4041e-17	2.7245	0.0076894	0.019082	-4.3933
multidrug	antibiotic target alteration; antibiotic efflux	ramR	0.010723	9.4832e-17	2.773	0.0065668	0.043414	-3.9321		ramR	0.0094792	-1.6327e-18	4.1286	7.9452e-05	0.0015758	-0.097249
multidrug	antibiotic target alteration	RlmA(II)	0.010536	1.6769e-17	1.8318	0.069805	0.14573	-6.0067		RlmA(II)	0.00030446	-5.245e-18	0.078019	0.93798	0.97072	-7.9956
multidrug	antibiotic efflux	rsmA	0.016864	-8.6736e-18	3.6225	0.00045014	0.014037	-1.4412		rsmA	0.016212	-1.3878e-17	4.4853	2.0741e-05	0.0015758	1.1958
multidrug	antibiotic efflux	sdiA	0.016279	8.2616e-17	3.245	0.0015731	0.017019	-2.6152		sdiA	0.014928	-8.0614e-19	4.1427	7.5417e-05	0.0015758	-0.047252
multidrug	antibiotic efflux	smeB	0.0030552	-7.4015e-17	0.88474	0.37831	0.51377	-7.2775		smeB	0.0010909	4.898e-19	0.47931	0.63284	0.76845	-7.8828
multidrug	antibiotic target alteration; antibiotic efflux	soxR	0.013433	-4.2645e-18	2.621	0.010061	0.054421	-4.3186		soxR	0.01108	-2.2582e-17	3.0221	0.0032412	0.010424	-3.6006
multidrug	antibiotic target alteration; antibiotic efflux; reduced permeability to antibiotic	soxS	0.015384	-3.9682e-17	3.0006	0.0033621	0.026673	-3.319		soxS	0.014077	5.9185e-18	3.7046	0.00035883	0.0037124	-1.5362
multidrug	antibiotic inactivation	tetX	-0.0076484	8.0809e-17	-1.5428	0.12587	0.21398	-6.4848		tetX	-0.0065098	1.3546e-17	-1.626	0.10733	0.19956	-6.6826
multidrug	antibiotic efflux	TolC	0.013253	2.5298e-17	2.4597	0.015529	0.060193	-4.7074		TolC	0.013609	-5.1634e-18	3.518	0.00067405	0.0050132	-2.1327
peptide antibiotic	antibiotic target alteration	arnA	0.013551	-2.0238e-17	2.3971	0.018283	0.065928	-4.8524		arnA	0.013762	-6.5307e-18	3.4129	0.00095256	0.005966	-2.4584
peptide antibiotic	antibiotic target alteration	ArnT	0.015866	-1.3155e-17	3.0434	0.0029522	0.026673	-3.199		ArnT	0.0096501	-1.4694e-18	2.739	0.0073832	0.019082	-4.3563
peptide antibiotic	antibiotic target alteration	bacA	0.01594	5.0596e-17	3.3587	0.00109	0.014145	-2.2726		bacA	0.010449	-3.4286e-18	3.1468	0.0022166	0.0085089	-3.2483
peptide antibiotic	antibiotic efflux	bcrA	0.0061482	8.1243e-17	1.6285	0.1064	0.19183	-6.3511		bcrA	0.0028215	2.2858e-18	1.1823	0.24008	0.37592	-7.2982
peptide antibiotic	antibiotic target alteration	eptA	0.0080722	4.1218e-17	1.439	0.1531	0.24292	-6.6375		eptA	0.0076657	8.245e-18	1.9659	0.052292	0.10547	-6.0872
peptide antibiotic	antibiotic target alteration	eptB	0.013604	5.5294e-17	2.5051	0.01377	0.058524	-4.6002		eptB	0.013622	1.1393e-17	3.6922	0.00037436	0.0037124	-1.5763
peptide antibiotic	antibiotic target alteration; antibiotic efflux	liaS	0.0036087	-9.2519e-18	0.80072	0.42509	0.55229	-7.3484		liaS	0.00018091	2.1225e-18	0.058748	0.95328	0.97072	-7.9969
peptide antibiotic	reduced permeability to antibiotic	LpsA	-0.00014857	-8.4423e-17	-0.047623	0.96211	0.97855	-7.6692		LpsA	-0.00084777	-3.3633e-17	-0.2689	0.7886	0.89375	-7.9621
peptide antibiotic	antibiotic target alteration	PmrF	0.017987	-2.313e-17	3.3865	0.00099512	0.014145	-2.1873		PmrF	0.015161	1.3837e-17	4.1671	6.8932e-05	0.0015758	0.039038
peptide antibiotic	antibiotic efflux	rosA	0.0088293	3.2815e-17	1.564	0.12081	0.20836	-6.4524		rosA	0.0068193	-4.5307e-18	1.6912	0.094137	0.18364	-6.5765
peptide antibiotic	antibiotic efflux	rosB	0.01276	-2.2262e-17	2.3122	0.022704	0.075049	-5.0436		rosB	0.012415	-1.3755e-17	3.3505	0.0011659	0.0069371	-2.6481
peptide antibiotic	antibiotic target alteration	ugd	-0.0075917	1.0737e-16	-1.6318	0.10569	0.19183	-6.3458		ugd	-0.0044663	-1.4337e-17	-1.5101	0.1344	0.22848	-6.8613
peptide antibiotic	antibiotic efflux	YojI	0.018171	4.0043e-17	3.6924	0.00035351	0.014037	-1.2127		YojI	0.010606	-7.2654e-18	3.1522	0.0021798	0.0085089	-3.2327
