# Supplementary material for: The gastrointestinal antibiotic resistome in pediatric leukemia and lymphoma patients
Source: Front Cell Infect Microbiol. 2023 Feb 24;13:1102501. doi: 10.3389/fcimb.2023.1102501 (PMC9998685; doi:10.3389/fcimb.2023.1102501)
Supplement: Supplementary file 3 [file DataSheet_3.xlsx]

## Sheet: p-values
	ACT.2	ampC	ampC1	ampH	cblA.1	CBP.1	cepA	cfxA2	cfxA4	cfxA6	LEN.32	ompA	ompK37	PBP1a	PBP2b	PBP2x	vanG	vanRD	vanTG	vanUG	vanVB	vanWG	vanYB	acrA	acrB	acrE	acrF	acrR	acrS	adeF	baeR	baeS	cpxA	CRP	efrB	ermF	evgA	evgS	gadW	gadX	H.NS	kpnE	kpnF	kpnG	lptD	lsaA	lsaB	lsaC	marA
Actinomyces_graevenitzii	0.574786	0.23277	0.200035	0.497009	0.132312	0.442354	0.249524	0.785005	0.188562	0.604476	0.246198	0.0625067	0.099708	0.159603	0.0116834	0.44479	0.160953	0.0087793	0.00293647	0.00700047	0.0255375	2.67541e-05	0.0286848	0.305867	0.279583	0.230041	0.692178	0.0955993	0.451778	0.0693884	0.257171	0.397618	0.399588	0.0127501	0.358804	0.231309	0.572952	0.819777	0.691194	0.727427	0.0667871	0.322492	0.841572	0.391225	0.516433	0.0882413	0.0649108	5.71354e-07	0.268764
Actinomyces_odontolyticus	0.17295	0.149166	0.684787	0.162916	0.00356745	0.132223	0.00278926	0.0300162	0.0419769	0.0905266	0.126969	0.0601529	0.427938	0.00504923	0.0246525	0.000643658	0.85269	0.0473099	0.648098	0.129989	0.0405039	0.388007	0.652946	0.108315	0.452045	0.777727	0.0543666	0.5536	0.197143	0.619632	0.151387	0.173472	0.131261	0.271872	0.370528	0.0413055	0.198799	0.114877	0.327434	0.335951	0.385133	0.396699	0.233675	0.909158	0.0530361	0.636539	0.327655	0.0225177	0.249179
Rothia_mucilaginosa	0.000976356	0.141256	0.565934	0.143456	0.000449219	0.641047	2.2056e-06	0.0100664	0.0599593	0.0116873	0.570956	0.381243	0.0463423	1.1416e-05	0.00397429	2.70637e-06	0.439369	0.00906334	0.79972	0.0254969	0.236673	0.821507	0.502709	0.162157	0.407522	0.182827	0.951395	0.0734734	0.226759	0.00101922	0.285963	0.0520125	0.492543	0.0350689	5.34834e-06	0.0136455	0.860204	0.0368268	0.138164	0.398016	0.066194	0.147657	0.160122	0.0113815	0.379483	0.000117605	0.137708	0.000106168	0.132364
Bifidobacterium_adolescentis	0.184924	0.462959	0.926412	0.00858892	0.0699771	0.237613	0.0201107	0.00184975	0.00408633	7.05727e-07	0.150167	0.0275922	0.00531632	0.0157783	0.123585	0.176252	0.292576	0.00174133	0.349499	0.000901155	0.0225113	0.0372352	0.218078	0.00791317	0.0518425	0.038678	0.0275668	0.00790698	0.127847	0.00945789	0.00841848	0.0412933	0.0700641	0.00616226	0.122577	0.00637943	0.0785721	0.413926	0.163055	0.464405	0.0274874	0.0123303	0.0145786	0.0425384	0.0965224	0.0947742	0.576565	0.522504	0.00678332
Bifidobacterium_animalis	0.0350014	0.0703686	0.0806305	0.15296	0.217301	0.586777	0.768702	0.955432	0.826671	0.990499	0.883047	0.286527	0.223999	0.529054	0.315237	0.917273	0.138914	0.0864203	0.758108	0.705866	0.777416	0.16823	0.19305	0.0665682	0.111193	0.137053	0.161	0.0982044	0.0606787	0.0862092	0.0990798	0.0917939	0.180859	0.082647	0.519122	0.304291	0.104234	0.080085	0.143816	0.0498588	0.0715971	0.0437157	0.244698	0.218277	0.129898	0.331841	0.189746	0.112972	0.136947
Bifidobacterium_bifidum	0.831211	0.578128	0.831054	0.0990726	0.0398644	0.61326	0.0194169	0.000834416	0.0136149	9.69078e-06	0.116649	0.200741	0.122929	0.157118	0.506327	0.150094	0.00550675	0.000362883	0.258571	0.00487412	0.00155586	0.00114602	0.00474568	0.121912	0.415328	0.0152952	0.280641	0.0409989	0.188616	0.431395	0.147282	0.0776653	0.101435	0.0274552	0.298827	0.00825461	0.168832	0.224064	0.272183	0.406153	0.0602095	0.0320903	0.0393264	0.400481	0.113342	0.175946	0.0962216	0.647754	0.0580686
Bifidobacterium_breve	0.315126	0.0113483	9.5747e-05	0.00783465	0.240632	0.404394	0.000120958	0.973072	0.122269	0.852445	0.769494	0.00648086	0.0195116	0.487984	0.569967	0.0102712	0.253767	0.0583651	0.797119	0.704211	0.558672	0.692263	0.460563	0.0137532	0.00454794	0.0118208	0.0113718	0.00955995	0.0391832	0.00158703	0.0112948	0.346124	0.00309102	0.000677281	0.341998	0.398254	0.0143941	0.0039886	0.00197777	0.00901311	0.00400282	0.0230213	0.0205968	0.0550928	0.00413591	0.184404	0.259125	0.479012	0.0524401
Bifidobacterium_catenulatum	0.138142	0.163316	0.572774	0.0535623	0.398267	0.047396	0.0919536	0.322101	0.959169	0.822031	0.345252	0.000336281	0.0218312	0.331274	0.344004	0.483857	0.991163	0.569727	0.0512605	2.27804e-05	0.695672	0.0596423	0.320503	0.0180584	0.0249701	0.0133222	0.185664	0.0163168	0.266838	0.0388035	0.00888105	0.00569399	0.0255269	3.87846e-05	0.00300448	0.455081	0.23455	0.56874	0.253621	0.287656	0.000685549	0.0260678	0.0227601	0.00925291	0.01208	0.000251034	0.984003	0.196111	0.0337835
Bifidobacterium_longum	0.384941	0.428686	0.778184	0.321761	0.000398956	0.00392555	0.0515482	1.46355e-05	0.00102843	0.000146858	0.129391	0.669827	0.718441	0.663767	0.0595885	0.522197	0.00183443	1.21188e-06	0.00761816	2.47604e-06	2.73726e-07	0.000634706	4.36911e-06	0.336453	0.21807	0.506348	0.513753	0.311629	0.353906	0.64172	0.277634	0.237851	0.323663	0.617772	0.0567887	0.0356872	0.58432	0.743953	0.486493	0.53308	0.396518	0.266857	0.274085	0.167145	0.55082	0.199937	0.000387643	0.00384191	0.263986
Bifidobacterium_pseudocatenulatum	0.795818	0.732671	0.5265	0.800858	0.460738	0.0230304	0.238391	0.0435128	0.0128667	0.00301624	0.65575	0.696233	0.575073	0.0465247	0.91858	0.298093	0.0301094	4.18215e-05	0.0237618	3.17616e-08	0.0330954	0.00115064	4.09432e-05	0.66237	0.903416	0.758046	0.407124	0.96778	0.916077	0.772626	0.665251	0.865602	0.396807	0.575836	0.107645	6.44148e-05	0.520635	0.771398	0.974839	0.961535	0.938198	0.614851	0.674315	0.912334	0.671459	0.908814	0.396954	0.090647	0.682715
Adlercreutzia_equolifaciens	0.0511727	0.517859	0.301932	0.0107541	0.0172701	0.602495	0.0658647	0.00967965	0.0674002	0.170837	0.177256	0.0371162	0.0193831	0.177957	0.454779	0.498652	3.42967e-08	1.38302e-06	0.00898946	0.000102501	0.0797468	7.62547e-08	0.002333	0.0115365	0.0194497	0.0221679	0.0389731	0.0109382	0.162188	0.00401629	0.0231449	0.0130436	0.0106766	0.0126924	0.554202	0.801799	0.0327569	0.106784	0.185297	0.276712	0.0363889	0.0185837	0.00135895	0.00446788	0.107005	0.0345411	0.271892	0.796462	0.00364479
Atopobium_parvulum	0.297344	0.0821467	0.0850199	0.230733	0.016514	0.448509	0.22962	0.08912	0.142724	0.214937	0.733898	0.0811466	0.802193	0.00586179	0.01407	0.012693	0.546354	0.203907	0.365515	0.0256462	0.848698	0.629933	0.932827	0.201108	0.546603	0.307263	0.0963059	0.725273	0.0900928	0.877851	0.247594	0.283912	0.32047	0.252455	0.762582	0.571579	0.0776442	0.0288505	0.0466906	0.102292	0.245787	0.432341	0.111598	0.901691	0.0248956	0.24104	0.056375	0.433382	0.258339
Collinsella_aerofaciens	0.613488	0.267376	0.346532	0.024697	4.44588e-07	0.189354	0.000291368	1.19899e-09	4.35701e-06	1.90019e-12	0.0293987	0.0423533	0.0106028	0.0212126	0.284242	0.480049	2.46668e-06	2.51948e-14	0.0702531	1.76307e-08	9.74726e-06	1.10086e-05	9.08365e-07	0.0110464	0.20551	0.0080916	0.0364023	0.00363419	0.211176	0.0659592	0.0155411	0.00595817	0.0205682	0.002677	0.949009	0.000537335	0.0180143	0.279954	0.125305	0.0471474	0.00911458	0.004593	0.000303969	0.0622535	0.00698252	0.00179641	0.0179988	0.605967	0.00311622
Eggerthella_lenta	0.762428	0.73664	0.938917	0.757792	0.568129	3.94843e-07	0.252189	0.496889	0.073709	0.43639	0.328685	0.864556	0.752893	0.0666094	0.225597	0.520459	0.000165438	0.000900008	0.0171478	3.43761e-05	0.00126344	0.000185555	0.000726193	0.744146	0.62953	0.381522	0.480032	0.839709	0.560897	0.534082	0.751644	0.999855	0.494344	0.536569	0.895627	0.0534857	0.580239	0.798916	0.574184	0.814576	0.780469	0.912617	0.660581	0.525022	0.732707	0.302108	0.0064703	0.123598	0.481732
Eggerthella_unclassified	0.531485	0.639439	0.29226	0.0250088	1.93721e-05	1.70179e-08	0.00038467	0.00408702	1.18997e-05	0.0186649	0.0248076	0.110165	0.090976	0.0142243	0.260324	0.10275	5.75863e-05	7.54273e-06	0.138718	9.56741e-07	0.000169721	1.21049e-05	0.000171116	0.0171342	0.157745	0.472845	0.0212399	0.0228246	0.508762	0.00701356	0.0492369	0.0239766	0.0151741	0.104817	0.464834	0.00423938	0.190978	0.874267	0.781002	0.747363	0.111067	0.077448	0.0529032	0.00408942	0.0686122	0.00463594	0.000123325	0.94502	0.0584825
Gordonibacter_pamelaeae	0.242167	0.386911	0.321444	0.120467	0.201178	0.0127125	0.00957008	0.0938813	0.0244961	0.123839	0.208957	0.407902	0.0454517	0.0946436	0.0750378	0.0310354	2.70994e-07	6.78883e-05	1.74974e-05	3.11918e-05	0.00800018	1.75679e-11	0.000303375	0.104022	0.0694439	0.431567	0.248933	0.0589139	0.228971	0.17887	0.106119	0.0673914	0.0677976	0.472427	0.363745	0.327409	0.256585	0.37681	0.742695	0.194242	0.415145	0.183227	0.00931296	0.0332337	0.214598	0.565083	0.111074	0.539009	0.049969
Bacteroides_caccae	0.462026	0.142954	0.264978	0.0232944	7.17276e-07	0.000511197	2.03298e-10	2.04188e-10	1.8149e-10	5.44306e-09	0.057544	0.0472724	0.0261258	0.00495203	0.0927748	0.159542	0.00206787	7.80196e-07	0.865838	0.000879208	3.65423e-06	0.0378254	2.53694e-05	0.0633907	0.225758	0.0159935	0.0697785	0.0101268	0.0690067	0.237538	0.0353383	0.05404	0.0418813	0.0550927	0.742599	0.000115433	0.0176912	0.0908233	0.047844	0.166107	0.0351225	0.0610033	0.00425152	0.308542	0.0472906	0.00277974	0.0316909	0.551159	0.062558
Bacteroides_dorei	0.101109	0.0785134	0.150453	0.991225	4.56203e-08	0.00945562	0.0046069	4.34808e-05	1.97824e-10	1.12305e-06	0.644762	0.455257	0.833986	0.420624	0.724358	0.554885	0.278823	0.0068069	0.342765	0.206262	1.8487e-06	0.129603	0.01349	0.455075	0.650162	0.894798	0.721565	0.990636	0.0899739	0.222992	0.84356	0.808186	0.798583	0.462677	0.0186048	1.31177e-11	0.268216	0.136517	0.128717	0.117877	0.646606	0.463512	0.602504	0.680362	0.537972	0.223172	0.0872625	0.46442	0.911672
Bacteroides_finegoldii	0.488002	0.745407	0.279795	0.0162044	0.000130114	0.00354736	0.000101825	0.0116485	6.38647e-09	5.64462e-05	0.150167	0.115843	0.0617848	0.0121654	0.529275	0.261532	0.58962	0.00371575	0.64991	0.00137899	0.000301925	0.16871	0.329402	0.0331326	0.626854	0.177401	0.0640518	0.0490316	0.534025	0.101708	0.0543792	0.0403961	0.192424	0.279119	0.555856	0.000280034	0.310133	0.94548	0.323549	0.782458	0.0601592	0.0649059	0.0740995	0.544434	0.110409	0.322228	0.305946	0.794945	0.116048
Bacteroides_fragilis	0.618792	0.0306355	0.0728061	0.228654	0.0549787	0.554631	5.00475e-16	0.13162	0.0119822	0.0478242	0.263527	0.225902	0.67773	0.0853085	0.759739	0.0172254	0.685794	0.150017	0.982041	0.371591	0.0783744	0.0463164	0.508427	0.251714	0.188238	0.542933	0.168393	0.746082	0.390009	0.682263	0.476153	0.182337	0.228317	0.0209449	0.511896	0.000748439	0.394044	0.0172998	0.0947742	0.0968222	0.624116	0.858001	0.628253	0.670374	0.285987	0.431026	0.424695	0.114476	0.611707
Bacteroides_ovatus	0.323572	0.00223283	0.000797827	0.00110553	1.75464e-23	0.000508665	1.08019e-15	6.10086e-14	2.73247e-17	4.6219e-14	0.0948646	0.00134629	0.00295775	0.012292	0.489061	0.310064	0.00361995	2.14536e-05	0.965948	0.000451623	1.94312e-08	0.0213923	0.00458095	0.00259709	0.00948421	0.0011732	0.00280058	0.000329636	0.0102648	0.0168035	0.00142867	0.00127636	0.000403686	0.0157165	0.833017	1.69846e-11	0.00282219	0.00807569	0.00770546	0.0186092	0.000493454	0.00132674	0.00286105	0.0163616	0.00259197	0.154895	0.0119089	0.220923	0.00760046
Bacteroides_stercoris	0.903968	0.0825938	0.20619	0.375081	6.65614e-17	0.325116	3.38169e-05	1.10253e-16	7.52848e-07	1.35974e-09	0.642372	0.223767	0.280006	0.548138	0.637863	0.41703	0.00825312	0.000819881	0.635456	0.0320238	2.49825e-06	0.0837521	0.0096629	0.173982	0.15566	0.107356	0.332307	0.0769695	0.100809	0.369551	0.161264	0.249248	0.280206	0.100511	0.13111	0.00231714	0.344635	0.104244	0.0718616	0.12909	0.15857	0.11248	0.148346	0.560515	0.486197	0.759761	0.0191007	0.217209	0.22291
Bacteroides_thetaiotaomicron	0.0873104	0.735412	0.188863	0.0427343	3.28171e-14	0.0137873	6.93602e-11	4.77054e-07	2.84805e-13	1.24891e-05	0.267508	0.243982	0.0903176	0.00606092	0.0413276	0.00499603	6.92348e-06	4.6188e-05	0.178306	7.73933e-05	4.27349e-05	8.52685e-05	0.0718716	0.0680114	0.436112	0.258571	0.387328	0.0179042	0.224629	0.0569198	0.168759	0.0129748	0.110921	0.0976596	0.626113	7.06339e-06	0.760933	0.873812	0.536001	0.396617	0.122065	0.0905061	0.0613271	0.066482	0.295406	0.0629484	0.0048701	0.170237	0.243502
Bacteroides_uniformis	0.787048	0.0331057	0.0399676	0.0658201	5.35436e-50	0.0389301	9.18119e-08	6.43591e-22	1.02098e-15	2.98013e-11	0.194771	0.013932	0.106884	0.135723	0.162342	0.472139	0.00310094	5.60243e-05	0.480825	0.000188052	9.97355e-08	0.00774014	0.00047875	0.0863361	0.299761	0.0504741	0.138065	0.0115841	0.00702158	0.153875	0.0216056	0.0293832	0.0299475	0.0365092	0.106818	4.33817e-08	0.0516852	0.187916	0.104245	0.0742894	0.0385935	0.00906471	0.00885066	0.193365	0.073554	0.7099	0.00434137	0.231496	0.113022
Bacteroides_vulgatus	0.463947	0.142852	0.0703208	0.153348	1.3009e-16	3.8765e-08	9.82883e-05	8.43934e-16	2.81687e-15	1.40108e-10	0.299127	0.135147	0.157904	0.121641	0.309347	0.81385	0.00255388	3.45159e-06	0.755231	0.00235463	2.31398e-06	0.00161689	2.82973e-05	0.261292	0.427017	0.343364	0.17463	0.0931836	0.12267	0.342757	0.219427	0.246769	0.193446	0.491769	0.0464089	1.72847e-08	0.14309	0.343144	0.258208	0.155908	0.259595	0.138338	0.0867893	0.458642	0.15327	0.837968	0.00893519	0.804226	0.49607
Bacteroides_xylanisolvens	0.520196	0.545889	0.0618419	0.0506835	9.16932e-07	0.0025841	5.31698e-10	0.0256235	8.98159e-09	0.00181267	0.090069	0.138706	0.144293	0.00227151	0.118939	0.018465	0.000116704	0.00178172	0.0183798	0.00184557	2.70782e-06	6.93118e-06	0.00319116	0.215151	0.516927	0.230892	0.0968856	0.102831	0.674568	0.185287	0.125962	0.0163768	0.0568082	0.362293	0.6108	3.88152e-05	0.0501841	0.288021	0.267274	0.302037	0.111192	0.0707976	0.0792884	0.093228	0.0783745	0.0295968	0.0173492	0.610932	0.215768
Bacteroidales_bacterium_ph8	0.235821	0.532374	0.81375	0.268901	2.52725e-05	0.922445	0.0061568	0.000146754	0.00161196	0.000283791	0.246201	0.610026	0.395092	0.0540867	0.686371	0.464745	0.0620597	6.50341e-05	0.347173	0.0243611	0.0379809	0.176352	0.0885048	0.852125	0.995717	0.57607	0.464173	0.49251	0.465671	0.810315	0.768173	0.690116	0.668171	0.672428	0.765959	7.20451e-05	0.380567	0.837102	0.927438	0.93559	0.679775	0.488861	0.287613	0.748451	0.371095	0.0696623	0.0402528	0.201587	0.63025
Barnesiella_intestinihominis	0.775319	0.717448	0.475842	0.0226053	7.11008e-07	0.00324688	7.72902e-07	4.88976e-05	3.06706e-10	8.96458e-07	0.090069	0.188358	0.0591194	0.0066719	0.22944	0.239221	0.0939117	1.91957e-05	0.174384	0.00424812	0.000824938	0.147052	0.163104	0.130175	0.700252	0.149039	0.162145	0.0479424	0.336298	0.0608452	0.195314	0.0224423	0.288244	0.0866365	0.810247	1.49095e-06	0.444419	0.719485	0.851358	0.481208	0.136663	0.0849116	0.0224257	0.258583	0.16333	0.00772826	0.17651	0.609901	0.232615
Odoribacter_splanchnicus	0.573817	0.329881	0.131234	0.00642848	3.60799e-10	0.0343693	3.80124e-05	0.00319485	6.6834e-08	0.00899351	0.192478	0.0682413	0.0678666	0.0517953	0.102522	0.117439	0.0439805	0.000547779	0.462113	0.0130287	0.0110858	0.0634318	0.424831	0.103081	0.570451	0.240219	0.0807476	0.0456143	0.150968	0.350643	0.143577	0.0542739	0.0711714	0.229393	0.985241	6.15705e-08	0.0948671	0.265805	0.418054	0.3716	0.098127	0.0488231	0.0583336	0.438787	0.0904366	0.0412556	0.101455	0.849463	0.111119
Parabacteroides_distasonis	0.147172	0.179598	0.413002	0.618683	2.50367e-10	4.6517e-06	2.29746e-05	3.00088e-08	2.9031e-09	8.36537e-05	0.340785	0.2247	0.720244	0.211261	0.96881	0.958583	0.0180971	0.039389	0.479436	0.436637	9.64853e-05	0.354258	0.41622	0.849482	0.470326	0.230554	0.121147	0.716246	0.077011	0.831197	0.443065	0.879059	0.67702	0.945145	0.262686	3.41139e-05	0.0693044	0.0939278	0.0433182	0.141395	0.648249	0.224622	0.155352	0.356166	0.515123	0.863794	0.0762638	0.53273	0.767598
Parabacteroides_merdae	0.156384	0.321837	0.0528998	0.000523955	1.86309e-10	1.29936e-07	4.54543e-09	3.65643e-06	1.58152e-22	1.88535e-07	0.057245	0.0103982	0.00131809	0.000229127	0.037086	0.0233842	0.0452592	1.07681e-05	0.416969	0.000855671	0.00132793	0.395036	0.561884	0.00459583	0.0968605	0.00791774	0.0129786	0.000251034	0.183907	0.000950621	0.0120372	0.00438362	0.0144523	0.00554711	0.943729	5.28689e-09	0.103542	0.52861	0.42904	0.133738	0.00458495	0.00724561	0.00223006	0.0104903	0.00495977	0.00565108	0.00822562	0.0970591	0.0176931
Parabacteroides_unclassified	0.718912	0.37354	0.201972	0.253723	0.000958925	7.21735e-06	0.00022098	6.7331e-09	2.4563e-05	0.000239892	0.171781	0.220889	0.192358	0.038795	0.116917	0.558245	0.0012488	0.0485913	0.356719	0.0389856	0.00252257	0.0724424	0.161857	0.25505	0.142455	0.0730126	0.0635965	0.0965444	0.0874794	0.147808	0.143632	0.262587	0.248141	0.303424	0.957189	0.05785	0.183403	0.416774	0.11349	0.0592117	0.230257	0.151299	0.0793449	0.303667	0.152014	0.488428	0.0920323	0.165941	0.585909
Paraprevotella_unclassified	0.943351	0.045493	0.120808	0.00293735	2.0863e-05	0.280124	0.000426545	4.33829e-06	3.01356e-06	2.60479e-09	0.163184	0.0291814	0.010207	0.0367072	0.75266	0.639579	0.776968	0.00129853	0.301854	0.00479894	0.000893798	0.784974	0.844369	0.00536127	0.0537257	0.00649953	0.00313171	0.00988962	0.042156	0.111975	0.00882407	0.0430243	0.0321402	0.00966458	0.391467	0.00298153	0.0314693	0.119319	0.0537189	0.0532809	0.00891879	0.0119275	0.00511296	0.524822	0.00299494	0.360646	0.191765	0.497517	0.0277123
Prevotella_copri	0.520296	0.515106	0.703675	0.0356037	0.00775927	0.000694391	0.00641731	0.040916	5.4037e-07	4.07587e-13	0.163184	0.335796	0.0905855	0.0253881	0.0881835	0.722645	0.916155	0.0164924	0.132438	0.000464276	5.23542e-05	0.642873	0.0447176	0.0649118	0.73309	0.065521	0.16917	0.0127536	0.404896	0.124167	0.0801817	0.134329	0.384626	0.182918	0.744363	0.0345028	0.206609	0.358848	0.313511	0.319656	0.138808	0.0461544	0.049969	0.174902	0.0443046	0.376608	0.104596	0.72079	0.0230116
Alistipes_finegoldii	0.311489	0.259029	0.138471	0.032	2.33358e-10	0.00200772	1.2127e-05	0.00305834	9.00275e-11	0.00018442	0.126972	0.0259145	0.00529611	0.0143606	0.0544037	0.0128642	0.00106318	0.00839493	0.476625	0.00579692	0.000312338	0.064564	0.0177069	0.0345756	0.320495	0.103549	0.14448	0.00977228	0.145564	0.100901	0.0548571	0.0184839	0.00908096	0.11755	0.981081	2.36801e-06	0.0689725	0.375883	0.583231	0.328404	0.023451	0.00956388	0.0781629	0.0178279	0.0596112	0.0515687	0.168832	0.539871	0.0483907
Alistipes_indistinctus	0.596555	0.643662	0.650209	0.191351	2.91965e-06	0.284114	0.00100717	1.16768e-05	0.000103104	6.90954e-05	0.246201	0.391267	0.144626	0.0287854	0.298879	0.259942	0.0428724	0.000892585	0.30322	0.00644013	0.00792512	0.680239	0.398733	0.30151	0.677727	0.100906	0.27179	0.0730144	0.275006	0.514346	0.323252	0.132758	0.244099	0.200536	0.56233	0.00811829	0.254823	0.347265	0.36073	0.360271	0.238486	0.134701	0.064678	0.802774	0.183638	0.0696623	0.107848	0.573566	0.266843
Alistipes_onderdonkii	0.547404	0.0760094	0.121035	0.0173456	2.99797e-08	0.0636874	2.29936e-08	4.79232e-08	2.26693e-06	2.03417e-09	0.0434525	0.053294	0.0321881	0.0123318	0.151852	0.164318	0.00234428	1.22841e-05	0.834101	0.00148213	2.51193e-05	0.00399791	0.000169472	0.0529598	0.175464	0.0190549	0.0283873	0.0131407	0.0412295	0.208139	0.0249494	0.0360222	0.0230837	0.0423105	0.33941	2.61615e-07	0.00564415	0.122477	0.0526002	0.105986	0.0224968	0.0177365	0.00659966	0.143694	0.0241469	0.00500945	0.195353	0.115616	0.045586
Alistipes_putredinis	0.158193	0.0868152	0.0427789	6.20866e-05	1.89873e-09	0.0851594	1.45698e-07	6.07538e-06	2.89377e-09	1.93416e-07	0.0216394	0.00317351	0.000673106	0.0251799	0.0799314	0.129526	0.0350013	1.60894e-05	0.693761	8.84424e-06	0.000885678	0.000251899	0.0464717	0.000652763	0.0301205	0.000473569	0.00296937	5.25403e-05	0.0245856	0.000797697	0.00102054	0.000347038	0.000673819	0.00156099	0.49513	1.86958e-07	0.00657944	0.143863	0.0736542	0.122311	0.000337003	0.000219047	0.000330633	0.00151268	0.00121919	0.01389	0.281584	0.236857	0.00400694
Alistipes_shahii	0.895236	0.527538	0.216613	0.014033	1.0152e-11	0.00265067	4.46476e-06	0.000134208	1.44377e-09	7.87298e-07	0.0524564	0.0345042	0.0336124	0.000216235	0.067346	0.0526498	0.371176	0.000424381	0.645099	0.000309375	0.000192347	0.106658	0.125482	0.0759495	0.636733	0.0745225	0.0327689	0.0189594	0.103983	0.108285	0.0245386	0.0212677	0.0765916	0.0870986	0.929551	5.05251e-08	0.0650098	0.638603	0.299544	0.289826	0.0439677	0.0110024	0.00416506	0.340944	0.0478121	0.0332215	0.231379	0.0574358	0.0788202
Abiotrophia_defectiva	0.111659	0.00199227	0.0432128	0.885769	0.100969	0.544926	0.000457832	0.365648	0.338058	0.289564	0.937186	0.275329	0.625213	3.50647e-09	0.0909164	9.6783e-06	0.294025	0.00607583	0.597546	0.00219764	0.548161	0.657503	0.232204	0.764148	0.396902	0.640645	0.398834	0.954462	0.0247591	0.838199	0.529268	0.701978	0.628375	0.538376	0.0288046	0.336128	0.0422211	0.000513647	0.00107325	0.00278986	0.379754	0.554143	0.562283	0.493808	0.166163	0.0380711	0.00594448	0.519554	0.564361
Granulicatella_adiacens	0.0589496	0.00393973	0.0235913	0.482737	0.27255	0.0699528	0.00172398	0.675592	0.147774	0.398154	0.0488599	0.738937	0.244571	9.79956e-08	0.00762794	7.91376e-08	0.0394315	0.000222915	0.197172	0.0172263	0.623288	0.541019	0.700362	0.372623	0.418987	0.551992	0.967607	0.233774	0.0094097	0.0442416	0.679982	0.0900008	0.575216	0.170913	0.000294679	0.0867565	0.534405	0.00112838	0.00232849	0.00694034	0.379365	0.432213	0.741242	0.0875829	0.998967	4.28458e-06	0.00759426	0.243173	0.579356
Granulicatella_unclassified	0.0126146	0.0847616	0.24979	0.455961	0.315788	0.10336	0.000149462	0.725646	0.284358	0.314395	0.166408	0.538098	0.0328524	2.63737e-10	4.88025e-08	6.39055e-12	0.255895	0.121341	0.392777	0.00804559	0.336899	0.696875	0.468748	0.167596	0.999263	0.285334	0.868784	0.0715665	0.0792608	0.0342527	0.324396	0.0667848	0.301012	0.156188	0.000133641	0.184084	0.764798	0.0154716	0.0699773	0.0658633	0.156771	0.161234	0.348772	0.0381344	0.62896	0.000924133	0.70682	0.000293161	0.247375
Enterococcus_avium	0.574135	0.712931	0.790451	0.710453	0.241817	0.432429	0.479057	0.173572	0.353777	0.581991	0.383371	0.917125	0.969714	0.411814	0.834212	0.397652	0.424077	0.200721	0.970548	0.317	0.555179	0.462835	0.360075	0.777551	0.739814	0.406062	0.353245	0.783748	0.859979	0.923476	0.837571	0.790547	0.833506	0.953748	0.20231	0.193141	0.696528	0.720618	0.870208	0.761163	0.865877	0.733904	0.47879	0.831043	0.92218	0.0683479	0.538845	0.108248	0.745642
Enterococcus_faecalis	4.09918e-05	0.421905	0.2035	0.000100148	0.931114	0.19548	0.00318562	0.88058	0.910069	0.706055	7.93605e-07	0.00060781	0.000168038	0.0174637	0.197801	0.0409956	0.0660645	0.0101585	0.82892	0.840047	0.511534	0.719555	0.123393	7.00746e-05	0.100355	0.000971436	0.0055689	0.000193165	0.579618	1.09066e-07	0.000754592	4.08835e-07	0.00119462	8.7675e-07	0.000224151	0.51682	0.0575736	0.280506	0.536928	0.525973	5.42511e-05	0.00035782	0.000230044	7.935e-08	0.0010821	3.01771e-35	0.331757	0.538159	0.000148375
Enterococcus_faecium	0.719578	0.746293	0.974313	0.140798	0.513139	0.262244	0.0582022	0.262607	0.713072	0.8134	0.229948	0.339768	0.229691	0.666524	0.858894	0.21761	0.556454	0.234656	0.890438	0.458314	0.0770063	0.845548	0.844325	0.0795434	0.918498	0.342921	0.312081	0.1526	0.95777	0.163068	0.511586	0.710662	0.288436	0.00182271	0.000218746	0.354232	0.185378	0.469002	0.969247	0.879148	0.0387756	0.453046	0.072784	0.0472632	0.299722	7.52934e-07	0.423123	0.328884	0.144631
Lactobacillus_casei_paracasei	0.225807	0.479885	0.246895	0.394621	0.750268	0.500246	0.207995	0.66245	0.481909	0.844081	0.832417	0.793135	0.781494	0.560924	0.921418	0.625738	0.957249	0.399073	0.694169	0.502826	0.746121	0.893635	0.175286	0.686859	0.561173	0.594291	0.850325	0.723228	0.571507	0.367524	0.942628	0.299789	0.489128	0.717763	0.611387	0.333196	0.896418	0.798231	0.987877	0.823702	0.461962	0.68366	0.550347	0.0560499	0.655527	0.265669	0.0990842	0.401589	0.990549
Lactobacillus_rhamnosus	0.293992	0.427533	0.559528	0.179426	0.0340321	0.230898	0.00264016	0.197377	0.274775	0.35156	0.0861176	0.973368	0.498821	3.40331e-05	0.202851	0.00640917	0.531669	0.012934	0.709652	0.27426	0.858689	0.817997	0.526089	0.547196	0.719035	0.564822	0.651638	0.531213	0.987964	0.158812	0.565403	0.498012	0.973362	0.554696	0.0766468	0.330284	0.970104	0.407413	0.405288	0.522229	0.590658	0.705177	0.714145	0.424385	0.984403	0.000606293	0.0713292	0.669008	0.942551
Lactococcus_lactis	0.446631	0.151492	0.10993	0.722839	0.171593	0.202826	0.00442203	0.739755	0.143874	0.203792	0.279411	0.237143	0.761629	0.000127257	0.0861264	1.19128e-05	0.457522	0.231262	0.712562	0.0908366	0.0929463	0.594849	0.357935	0.398253	0.0141714	0.490403	0.379146	0.546389	0.148995	0.993166	0.35013	0.947334	0.132508	0.256541	0.120661	0.277519	0.589092	0.0394337	0.229704	0.10428	0.46685	0.663234	0.372039	0.46978	0.402683	0.559106	0.102331	0.842428	0.330424
Streptococcus_australis	0.244398	0.940279	0.3409	0.742555	0.183879	0.704695	0.163501	0.569738	0.15432	0.683541	0.156959	0.617953	0.165654	0.000687126	1.98614e-05	0.00322717	0.00689211	0.0618741	0.0639575	0.326764	0.0338333	0.0793947	0.173263	0.857996	0.596616	0.926693	0.881137	0.127382	0.910627	0.216762	0.733776	0.411874	0.876225	0.367644	0.108398	0.810819	0.780261	0.413225	0.417534	0.814015	0.980079	0.934586	0.881809	0.135092	0.969598	0.482671	0.20552	0.00549802	0.919861
Streptococcus_infantis	0.864984	0.833524	0.298287	0.493899	0.099152	0.0862738	0.000422745	0.285684	0.0405075	0.0341856	0.203828	0.693174	0.0723923	1.1895e-06	0.0167838	1.01265e-05	0.260698	0.0128944	0.413797	0.0305535	0.145213	0.302266	0.330859	0.538598	0.773062	0.669327	0.50818	0.136962	0.611938	0.421618	0.61143	0.674751	0.620864	0.93385	0.0528423	0.00493426	0.95044	0.604889	0.368075	0.736107	0.813301	0.820678	0.817425	0.485851	0.324703	0.0605286	0.0160768	0.100046	0.78016
Streptococcus_mitis_oralis_pneumoniae	0.00273951	0.212954	0.515081	0.193201	0.862736	0.182754	0.000381314	0.757792	0.48092	0.416165	0.18892	0.320434	0.0225816	2.22733e-10	1.46378e-09	7.71698e-15	0.919846	0.846526	0.825707	0.140178	0.10196	0.588453	0.300677	0.0807346	0.526822	0.213522	0.450681	0.0849712	0.472646	0.000831424	0.0955304	0.0415782	0.13563	0.315093	0.00044231	0.474793	0.566944	0.0753796	0.24825	0.159706	0.294207	0.132768	0.291759	0.00405265	0.576317	0.024657	0.110212	0.532224	0.161209
Streptococcus_parasanguinis	0.0637585	0.928835	0.410494	0.0920816	0.755269	0.887961	0.0126635	0.744127	0.464382	0.76692	0.306453	0.233546	0.0368981	7.15029e-05	7.4996e-09	2.33082e-13	0.792912	0.899578	0.224773	0.936844	0.0327804	0.26116	0.103136	0.0965327	0.362255	0.118284	0.147446	0.0891229	0.700964	0.0728382	0.120964	0.144975	0.400283	0.0406806	0.00043812	0.47067	0.202088	0.880397	0.802697	0.767317	0.108799	0.0463585	0.20746	0.197284	0.395217	0.00325538	0.19155	0.000778367	0.0558607
Streptococcus_peroris	0.000611599	0.377178	0.589164	0.213368	0.497289	0.398455	0.00185128	0.720043	0.15349	0.318595	0.655064	0.468732	0.0445854	1.27687e-10	0.00294254	3.3794e-06	0.712324	0.0254317	0.616316	0.0356784	0.00565419	0.223911	0.464925	0.0725584	0.463194	0.302937	0.427115	0.113299	0.330031	0.00244198	0.251968	0.100137	0.237079	0.103797	0.00011865	0.357835	0.927689	0.20573	0.353058	0.645693	0.224352	0.329544	0.214162	0.00908983	0.245835	0.000189764	0.813275	0.0843275	0.114926
Streptococcus_salivarius	0.356452	0.00268202	0.00796085	0.00378141	0.529718	0.17224	0.109219	0.406377	0.388593	0.95101	0.112278	0.00361604	0.00077761	0.138437	0.0139247	0.043842	0.764469	0.00203427	0.485583	0.0321264	0.303045	0.536553	0.075531	0.000274329	0.021276	0.00116616	0.000831013	0.00670188	0.000137155	0.0655696	0.00505759	0.0233895	0.00383057	0.00133431	0.997098	0.344858	0.00044449	0.0352091	0.00479064	0.0220959	0.00168717	0.00231381	0.00086072	0.0302335	0.00674725	0.489455	0.00588916	0.0374082	0.0262546
Streptococcus_sanguinis	0.174511	0.626148	0.548111	0.624924	0.563676	0.781706	0.340875	0.619627	0.969958	0.637323	0.982258	0.0998911	0.158674	0.0135753	1.01222e-05	0.000580012	0.144194	0.00147069	0.138951	0.0657058	0.0132667	0.00336697	0.0590367	0.199603	0.27821	0.313836	0.377528	0.310789	0.236919	0.0361991	0.132338	0.268995	0.365893	0.0424621	0.0735327	0.531595	0.380773	0.972608	0.692703	0.547196	0.123501	0.20326	0.829329	0.280818	0.559938	0.287895	0.00341341	0.00267828	0.262779
Streptococcus_thermophilus	0.790029	0.672524	0.959055	0.442135	0.00164597	0.233094	0.000289237	0.0729731	0.0309014	0.112594	0.15669	0.0696555	0.23774	1.89146e-06	0.0817611	3.23474e-06	0.0907261	0.0313709	0.911529	0.00477576	0.150768	0.290202	0.321752	0.252733	0.197494	0.169685	0.561179	0.121964	0.962895	0.324513	0.208189	0.111231	0.0759429	0.148964	0.51257	0.0756292	0.152574	0.25674	0.400184	0.650245	0.191224	0.234393	0.0735283	0.0368653	0.0693643	0.70812	0.0573814	0.772588	0.0695544
Clostridiaceae_bacterium_JC118	0.532308	0.141439	0.0908414	0.214011	0.010753	0.0111783	0.00967413	0.00307698	0.124251	0.0694681	0.843694	0.566916	0.581796	0.230628	0.92159	0.906715	0.00270848	0.055685	0.96588	0.215131	0.156826	0.603892	0.905612	0.220176	0.140029	0.351196	0.0955502	0.21833	0.361217	0.452168	0.361686	0.91567	0.218362	0.208633	0.204022	0.000412947	0.350796	0.389468	0.387828	0.0638102	0.287307	0.673964	0.670758	0.694651	0.535607	0.251727	0.0310583	0.534592	0.544261
Clostridium_asparagiforme	0.958623	0.179546	0.0686674	0.0545131	0.000677352	1.29952e-07	4.50371e-07	1.18194e-05	9.1081e-06	0.000314546	0.0824996	0.119522	0.0676459	0.000297731	0.0176026	0.0298276	0.000735499	0.0382478	0.505987	0.00483963	0.000537441	0.0169311	0.00496734	0.169935	0.155642	0.185926	0.00527723	0.0923211	0.238896	0.260711	0.157025	0.510265	0.0570557	0.682151	0.858066	0.0825455	0.0311157	0.0709509	0.151575	0.0160815	0.454888	0.291903	0.0332789	0.36506	0.0350897	0.125336	0.00657002	0.574328	0.193039
Clostridium_bolteae	0.679494	0.425419	0.0727276	0.0328234	7.97319e-06	2.14906e-19	0.000322662	0.000680693	2.22158e-07	0.0387077	0.397367	0.0665553	0.0741298	0.00714649	0.0518127	0.379278	0.00152158	0.00727455	0.740206	0.00750354	0.000249282	0.031528	0.197189	0.145125	0.146117	0.413574	0.0408913	0.0784446	0.321269	0.1384	0.120601	0.322116	0.031904	0.353721	0.353027	0.00757171	0.239679	0.34055	0.714642	0.309409	0.29534	0.204957	0.116893	0.22322	0.111279	0.313761	0.00122091	0.70221	0.469656
Clostridium_citroniae	0.146719	0.327897	0.247837	0.212059	0.00276779	1.28414e-08	0.0135911	0.0191291	0.00190549	0.0237146	0.150161	0.340965	0.507023	0.420965	0.307651	0.417643	0.0201431	0.157355	0.86728	0.100496	0.00014145	0.0751972	0.0105401	0.393399	0.698524	0.794387	0.0236788	0.4029	0.441432	0.916491	0.474119	0.71876	0.162271	0.734725	0.527542	0.00512957	0.103088	0.245233	0.397481	0.0853893	0.5773	0.25346	0.741426	0.751821	0.288015	0.609985	0.323698	0.390787	0.602832
Clostridium_clostridioforme	0.866598	0.941118	0.668517	0.543654	0.639829	0.199385	7.81082e-06	0.174915	0.348211	0.191451	0.335231	0.759975	0.811217	0.129052	0.596769	0.0263227	0.470883	0.512135	0.948325	0.263786	0.112313	0.0248754	0.0456281	0.985578	0.79241	0.520597	0.834204	0.847255	0.536287	0.650681	0.803269	0.592522	0.739308	0.170077	0.161707	0.338672	0.947728	0.867651	0.293948	0.674721	0.725999	0.780707	0.676572	0.549872	0.964397	0.393417	0.14404	0.329048	0.572254
Clostridium_hathewayi	0.702515	0.924131	0.917983	0.316521	9.1482e-05	1.00124e-06	1.57613e-07	0.00240808	2.62538e-05	0.311046	0.323627	0.40243	0.54799	0.205053	0.261605	0.431511	0.000736703	0.109026	0.558588	0.415726	0.00179091	0.143775	0.364605	0.827694	0.768426	0.862	0.597455	0.480318	0.701981	0.90408	0.613027	0.596163	0.323337	0.788733	0.129904	0.00648487	0.504558	0.736251	0.597296	0.777118	0.600531	0.497908	0.286666	0.337652	0.507572	0.326953	0.00465826	0.419401	0.909013
Clostridium_leptum	0.167311	0.140314	0.0842427	0.00970981	9.48229e-10	0.000244011	9.12983e-06	1.94575e-07	6.74479e-09	1.11802e-05	0.158951	0.0120482	0.00640004	0.0269568	0.353684	0.495989	1.12911e-06	3.71892e-05	0.0346824	7.53233e-05	6.19216e-06	1.61713e-05	0.000930136	0.0144638	0.0743917	0.0832592	0.100202	0.0101167	0.0798747	0.0491813	0.0144712	0.0168052	0.00717943	0.0082258	0.599797	1.69244e-08	0.0752022	0.222116	0.527563	0.1287	0.0158614	0.00753805	0.019321	0.0142731	0.0197911	0.0266953	0.0165288	0.307798	0.0229181
Clostridium_nexile	0.357782	0.211089	0.52205	0.276564	0.179279	0.560129	0.243532	0.136921	0.162241	0.360937	0.751612	0.308926	0.410946	0.996638	0.424565	0.994733	0.0901905	0.031588	0.771613	0.252446	0.0180943	0.935769	0.356893	0.218667	0.61186	0.266392	0.145181	0.273255	0.155185	0.168124	0.224222	0.737448	0.408957	0.237813	0.206136	0.0170082	0.0546147	0.0542409	0.0839559	0.147916	0.564033	0.502778	0.216256	0.722345	0.470174	0.0541729	1.47983e-06	0.395957	0.239246
Clostridium_symbiosum	0.941121	0.688021	0.577673	0.304619	0.000704351	3.4641e-08	1.18519e-06	0.000970149	0.00132024	0.084074	0.132362	0.84306	0.445469	0.00191385	0.167682	0.0363791	0.000653883	0.000883894	0.0208005	0.000305066	0.00268152	0.0133966	0.0135546	0.507104	0.993009	0.795679	0.377716	0.302679	0.500548	0.110419	0.766105	0.772577	0.487504	0.750668	0.374271	0.107476	0.789245	0.359377	0.191252	0.612975	0.952959	0.975294	0.937594	0.0817951	0.61454	0.0212795	0.000236976	0.658845	0.852842
Clostridiales_bacterium_1_7_47FAA	0.175093	0.98519	0.64681	0.451018	0.080384	0.00209411	0.0210998	0.0373586	0.0432306	0.256776	0.179369	0.689471	0.526443	0.074924	0.492505	0.207482	7.17498e-06	0.145929	0.00232416	0.0477877	0.000168901	0.000948027	0.076686	0.312081	0.625905	0.811436	0.262118	0.369236	0.946539	0.690513	0.566637	0.393671	0.275678	0.847359	0.981079	0.0977251	0.733929	0.982833	0.501883	0.410203	0.728907	0.541988	0.820253	0.366629	0.577464	0.696108	0.0116352	0.943467	0.922279
Flavonifractor_plautii	0.030138	0.810457	0.144139	0.533838	6.17667e-05	0.141033	0.000736286	0.000131374	0.000408712	0.00403756	0.568025	0.6098	0.640308	0.0895607	0.961314	0.167137	0.00445693	0.0308806	0.457132	0.0293094	0.000944148	0.391362	0.121911	0.750149	0.813436	0.886482	0.263363	0.790292	0.846859	0.310639	0.85034	0.672899	0.527272	0.709678	0.851648	0.00215402	0.972357	0.904877	0.816575	0.918102	0.637885	0.851111	0.872336	0.351494	0.466453	0.347147	0.00179227	0.61745	0.529066
Eubacterium_eligens	0.477327	0.0915279	0.13684	0.32039	0.000382284	0.0353798	0.000988716	8.22064e-10	1.08881e-05	3.57382e-11	0.132487	0.0571835	0.209021	0.197593	0.636491	0.929127	0.110751	9.44606e-05	0.97519	0.000174644	5.10384e-12	0.216039	1.7412e-05	0.294621	0.222235	0.141732	0.140535	0.316354	0.142239	0.943734	0.068131	0.293354	0.157418	0.335805	0.256001	0.00277363	0.0692753	0.198309	0.0311067	0.0467609	0.0326022	0.0553337	0.0451411	0.586435	0.209169	0.293371	0.151247	0.688707	0.108241
Eubacterium_hallii	0.476851	0.808629	0.721541	0.241513	1.6808e-05	0.00868462	0.00273996	0.00208812	5.8898e-05	6.33071e-06	0.479115	0.402684	0.210536	0.228008	0.54771	0.656974	0.0187201	0.00061667	0.297995	0.000167615	7.95919e-06	1.08234e-05	0.000124419	0.05506	0.512736	0.725066	0.266936	0.11453	0.510611	0.509735	0.108809	0.1142	0.204894	0.286576	0.557486	8.31716e-05	0.565176	0.649343	0.792698	0.857169	0.390583	0.0711616	0.160551	0.142435	0.152161	0.597815	0.147026	0.931052	0.0390837
Eubacterium_limosum	0.271556	0.261632	0.139232	0.0594564	0.529678	0.0614059	0.0881002	0.447879	0.370199	0.931599	0.192478	0.0939256	0.0364269	0.00960832	0.421608	0.0666564	1.06569e-06	0.0186857	0.000346808	8.37948e-05	0.2447	0.000243312	0.0286572	0.0632341	0.0337133	0.0497219	0.0145483	0.0899362	0.163726	0.103236	0.0643904	0.0949374	0.00678991	0.0911242	0.0588386	0.988571	0.0118091	0.0463124	0.0679886	0.07073	0.078596	0.0451276	0.0169999	0.0422844	0.0479391	0.0412556	0.0463844	0.722784	0.0115431
Eubacterium_ramulus	0.656327	0.789759	0.869792	0.110196	1.84279e-05	0.136437	0.00293955	1.83993e-06	0.00146883	9.93314e-07	0.298511	0.254223	0.0523789	0.155661	0.62062	0.419775	0.0151817	0.00013298	0.41011	0.000165492	0.00241532	0.00107706	3.32594e-06	0.172223	0.31924	0.39758	0.189006	0.0618159	0.810864	0.288027	0.165672	0.0454007	0.202537	0.279502	0.11296	1.89418e-05	0.427098	0.909611	0.627438	0.820325	0.355009	0.112599	0.1015	0.186116	0.255327	0.927099	0.234437	0.217538	0.114495
Eubacterium_rectale	0.711894	0.0633606	0.398328	0.564286	1.75832e-06	0.457966	0.00407257	6.3461e-09	5.56626e-06	3.04721e-15	0.490228	0.107284	0.0957099	0.858275	0.85158	0.407155	0.354645	7.06995e-05	0.555651	0.000671817	0.000200845	0.336746	0.00747092	0.249486	0.282609	0.0798607	0.397868	0.0776197	0.164036	0.341023	0.0959466	0.12596	0.234046	0.133281	0.170915	7.48174e-08	0.0885589	0.352303	0.104005	0.192606	0.0670619	0.0628465	0.0900485	0.172653	0.112818	0.646667	0.0896756	0.54117	0.0349882
Eubacterium_siraeum	0.460639	0.0679375	0.0332166	0.000290585	5.13508e-06	0.177572	3.26695e-05	0.00259364	1.54914e-05	0.000117703	0.163184	0.00856114	0.0088765	0.0325271	0.616446	0.129228	0.100627	0.00152429	0.4328	0.0138321	0.0436403	0.00102194	0.353376	0.00713254	0.0838614	0.0100072	0.00198867	0.00263456	0.0339342	0.0432207	0.0191871	0.0102501	0.0194386	0.00807605	0.680639	2.08001e-06	0.00634316	0.148902	0.118777	0.093264	0.00704599	0.0032119	0.00337078	0.135372	0.00218827	0.0288675	0.611586	0.262908	0.0227211
Eubacterium_sp_3_1_31	0.151938	0.359053	0.916014	0.172002	0.0269906	0.00304587	0.112613	0.325903	0.0227585	0.23008	0.163184	0.981981	0.370775	0.204818	0.686071	0.61373	5.01216e-07	6.16056e-05	2.44031e-05	6.98488e-06	0.000236572	7.18999e-11	4.08398e-08	0.366611	0.666905	0.903439	0.633001	0.524339	0.647385	0.334411	0.544506	0.276358	0.270866	0.662968	0.408941	0.0166088	0.827549	0.66864	0.287019	0.884123	0.639759	0.366292	0.152517	0.116936	0.360118	0.404776	0.000807748	0.228465	0.215457
Anaerostipes_hadrus	0.855003	0.793112	0.592321	0.61586	0.000896585	0.505998	0.00134064	0.00469397	0.000275114	4.24124e-09	0.538561	0.889682	0.845604	0.391958	0.870516	0.798837	0.855628	0.00141288	0.399914	0.00018947	0.000822273	0.0480467	9.13054e-05	0.637589	0.597727	0.885361	0.653741	0.40759	0.885479	0.811609	0.544866	0.117005	0.705715	0.890001	0.464465	9.1677e-06	0.889838	0.768199	0.68539	0.625088	0.940772	0.671096	0.441383	0.246169	0.644957	0.447415	0.0434467	0.717807	0.282784
Anaerostipes_unclassified	0.807423	0.0166157	0.503276	0.0346779	0.709544	0.0496056	0.623423	0.17761	0.958987	0.0292385	0.552709	0.0224271	0.0406399	0.116682	0.783544	0.14646	0.241621	0.446143	0.117695	0.202792	0.968603	0.991548	0.310396	0.00830904	0.110173	0.0081409	0.100474	0.0178717	0.0258668	0.10086	0.0107608	0.00344116	0.0361444	0.015222	0.170248	0.966163	0.0169714	0.16128	0.0350993	0.310684	0.0167422	0.0134321	0.0225677	0.207098	0.0318776	0.361009	0.0109054	0.559728	0.0166675
Blautia_hydrogenotrophica	0.846884	0.127872	0.0931945	0.0650649	0.00126264	0.0224817	0.00987802	0.000474757	0.00135886	0.150018	0.246201	0.26941	0.0890226	0.204092	0.243279	0.405065	8.86069e-12	0.00119252	0.00823543	0.00283259	0.010419	0.000518759	0.00586411	0.0498069	0.1633	0.0567254	0.0575237	0.0674761	0.148853	0.240907	0.149618	0.319807	0.0730763	0.0976301	0.890641	0.777465	0.101559	0.139909	0.179567	0.0465582	0.143927	0.20712	0.0710189	0.206913	0.0695117	0.0696623	0.00663921	0.433814	0.131499
Blautia_producta	0.457593	5.73844e-05	0.00505619	0.0114453	0.94481	0.157298	0.716752	0.221902	0.755709	0.0170521	0.284788	0.00844561	0.0153376	0.215906	0.862056	0.121833	0.000305897	0.0286741	0.000649604	0.154036	0.131191	0.0077719	0.978295	0.00451556	0.0102963	0.00280385	0.000546723	0.00977256	5.28627e-05	0.272697	0.00398816	0.0545536	0.0116581	0.0115122	0.928888	0.700609	1.88176e-05	0.00112387	1.84063e-05	0.000260134	0.000721901	0.00350797	0.00165282	0.15498	0.00308889	0.012372	5.28095e-06	0.895549	0.000852777
Ruminococcus_gnavus	0.034644	9.88217e-05	0.00935199	0.000434921	0.158789	0.302071	0.553026	0.214685	0.579407	0.896139	0.284181	4.20653e-05	3.47127e-05	0.87901	0.134832	0.769081	0.0338954	1.78044e-06	0.00961951	0.137552	0.00117216	0.262683	0.0297662	6.22413e-05	0.000893433	1.43908e-05	9.65257e-05	4.53397e-05	0.00028845	0.0269665	3.92079e-05	0.0126085	0.00019991	0.000587447	0.145814	0.576762	7.21386e-05	0.000223577	0.000355494	0.000204055	0.00168608	0.000164073	0.00023316	0.0854961	8.71289e-05	0.174352	2.88833e-24	0.685246	0.000143261
Ruminococcus_obeum	0.173809	0.561619	0.458974	0.02467	4.53704e-11	0.0129908	1.12112e-07	5.8781e-09	1.94651e-08	3.09522e-12	0.0252588	0.0866097	0.0212079	0.0386914	0.777578	0.77034	3.6413e-05	2.13926e-17	0.0797562	2.76958e-09	1.08463e-07	0.000130011	1.41145e-09	0.0127217	0.396404	0.0227883	0.0816582	0.00957966	0.414996	0.0513049	0.0323822	0.00503237	0.0274548	0.0196445	0.368746	1.1065e-05	0.105538	0.635314	0.644323	0.555301	0.0131892	0.0100908	0.00381176	0.020423	0.0117841	0.00101233	0.00101199	0.828025	0.00471354
Ruminococcus_torques	0.28053	0.200842	0.478724	0.59434	1.24162e-05	0.00156668	0.0200469	0.0010167	1.27499e-07	0.000312189	0.77058	0.327381	0.337851	0.0216179	0.171872	0.282454	0.00184503	3.60155e-09	0.132899	0.000199938	9.85163e-11	0.0421469	0.0028602	0.343464	0.115796	0.264612	0.120991	0.643532	0.328577	0.899567	0.311709	0.858875	0.41954	0.767553	0.359368	0.0343733	0.189833	0.131759	0.355967	0.182599	0.897781	0.598236	0.841288	0.624236	0.416285	0.418406	1.19198e-22	0.691155	0.531498
Coprococcus_comes	0.308904	0.154993	0.368586	0.207449	1.25374e-05	0.40949	0.00601652	9.64627e-07	0.000551514	2.03778e-08	0.441707	0.0927859	0.0630029	0.13535	0.851752	0.64302	0.0186141	6.39366e-07	0.681467	0.00140057	0.000184397	0.0566627	0.0891637	0.035137	0.192736	0.0701001	0.0944375	0.0474265	0.183099	0.0597652	0.053656	0.073518	0.131599	0.0399991	0.154774	0.000468079	0.424049	0.952285	0.349722	0.246998	0.0733949	0.0450742	0.0440741	0.0835318	0.080768	0.195964	0.149108	0.335242	0.132642
Dorea_formicigenerans	0.342164	0.587823	0.538352	0.0878654	0.00502244	0.00927187	0.0195388	0.00609139	0.000238226	5.54101e-10	0.138117	0.205747	0.0695863	0.148477	0.904617	0.880499	0.0458448	0.000245883	0.906336	3.93558e-05	1.35812e-05	0.00288748	0.000600043	0.0405505	0.411295	0.205981	0.19403	0.0323349	0.208344	0.0509437	0.0377911	0.0246338	0.148846	0.264385	0.96325	0.0218598	0.223715	0.803315	0.652253	0.91769	0.114608	0.0418534	0.0412627	0.00904177	0.106584	0.46043	0.184528	0.586834	0.0208666
Dorea_longicatena	0.368387	0.681348	0.993417	0.30743	6.46273e-09	0.268612	0.00182781	1.45122e-09	9.72123e-07	4.20437e-13	0.204693	0.121673	0.358983	0.24922	0.567614	0.445507	0.168941	1.3691e-09	0.709962	6.4169e-06	2.19156e-05	0.0672253	0.00404555	0.237513	0.413159	0.105858	0.382957	0.0490718	0.832782	0.0310924	0.115654	0.0544467	0.493713	0.131654	0.0533916	1.295e-06	0.364787	0.875452	0.743622	0.456603	0.142883	0.0645431	0.0495057	0.255755	0.142055	0.270557	0.00982787	0.565255	0.0623566
Dorea_unclassified	0.632761	0.119146	0.199821	0.0114453	0.0932264	0.0511979	0.0623678	0.108844	0.00678342	0.0033921	0.126969	0.0278095	0.0480548	0.269114	0.556942	0.377384	0.473417	0.176304	0.524976	0.0153311	0.00808672	0.0119293	0.632358	0.127969	0.0242772	0.0184656	0.0825295	0.00668368	0.469976	0.0767598	0.0218465	0.00487646	0.0194831	0.19538	0.908099	0.000712496	0.0365093	0.105827	0.22784	0.0699249	0.0175135	0.012064	0.136694	0.0508224	0.00640039	0.988434	0.944208	0.473962	0.0229818
Lachnospiraceae_bacterium_1_1_57FAA	0.817248	0.166489	0.155497	0.908755	4.69442e-05	0.477944	0.179984	0.0818073	0.00260624	0.342544	0.881083	0.492563	0.88183	0.191325	0.988248	0.3465	0.111704	0.0193217	0.0705446	0.085084	0.00198843	0.0403583	0.00443486	0.904827	0.614105	0.990318	0.679668	0.956363	0.197535	0.695158	0.423866	0.616619	0.396527	0.772586	0.124829	0.00173654	0.545318	0.496263	0.226802	0.20359	0.600931	0.436548	0.705018	0.536249	0.784832	0.168436	0.0625701	0.814878	0.434134
Lachnospiraceae_bacterium_1_4_56FAA	0.334858	0.372632	0.573217	0.0611939	0.00111237	0.239167	0.159905	0.000101244	0.0417527	0.00671503	0.246198	0.0840375	0.0333731	0.280765	0.494509	0.68455	0.0550135	0.00476659	0.588152	0.00577235	0.1123	0.219695	0.00626047	0.0781358	0.0510402	0.194226	0.140457	0.0297325	0.379713	0.0286616	0.0542771	0.109207	0.0510267	0.0564191	0.283675	0.13524	0.236055	0.582366	0.849148	0.175077	0.13704	0.185953	0.019827	0.061176	0.120241	0.274191	0.156783	0.617853	0.0416693
Lachnospiraceae_bacterium_2_1_58FAA	0.0755805	0.00369827	0.0227088	0.0902332	0.314066	0.0883828	0.541127	0.129724	0.371625	0.810048	0.960447	0.0203522	0.0543138	0.936164	0.514194	0.747364	2.08749e-06	2.73566e-05	0.000705678	0.25912	0.252242	0.00193167	0.0588604	0.0430374	0.0160437	0.00768782	0.03056	0.0226874	0.00164305	0.330296	0.00739445	0.160711	0.0584091	0.0263749	0.887334	0.284483	0.028335	0.00151852	0.00234755	0.00528436	0.0300592	0.0389659	0.0812318	0.513036	0.0502946	0.931248	4.96203e-06	0.155212	0.0397247
Lachnospiraceae_bacterium_3_1_46FAA	0.788859	0.720527	0.454311	0.708755	3.46065e-06	0.00410674	0.00651368	8.42937e-05	1.69531e-05	0.000563231	0.737182	0.518911	0.792583	0.00391603	0.307783	0.184479	0.000169759	1.24572e-05	0.242985	0.00123084	2.04874e-08	0.0983003	1.21666e-06	0.78595	0.726172	0.727474	0.674821	0.52993	0.910334	0.824356	0.808894	0.867967	0.664591	0.396324	0.126924	0.000192761	0.622629	0.936947	0.738987	0.523177	0.58596	0.615849	0.519692	0.860009	0.846533	0.0425955	2.9033e-05	0.889351	0.502629
Lachnospiraceae_bacterium_3_1_57FAA_CT1	0.252337	0.0566725	0.0126716	0.0011662	2.83187e-09	2.80948e-08	5.45158e-09	0.000170127	2.45247e-09	0.00132979	0.0524577	0.0245168	0.00158526	0.000292317	0.016237	0.0287533	1.34306e-06	0.00522993	0.0607351	0.000247434	1.07866e-05	0.000188803	0.0144604	0.0142034	0.0373862	0.0432496	0.00410846	0.00468866	0.0665653	0.0531578	0.0108905	0.0122149	0.00181109	0.053404	0.505931	2.07199e-06	0.00786066	0.099155	0.161947	0.043644	0.0195754	0.00536089	0.0126424	0.00634348	0.00207764	0.0715291	0.00287094	0.284412	0.0173013
Lachnospiraceae_bacterium_5_1_57FAA	0.369157	0.929604	0.610409	0.503031	9.15779e-05	3.72628e-05	7.29039e-05	0.0238274	0.000508504	0.0984522	0.126972	0.735077	0.620163	0.000588633	0.0601858	0.00551319	1.90908e-07	0.0140329	0.0770185	0.0237233	5.01447e-05	0.00279063	0.00661053	0.858432	0.995133	0.928114	0.481208	0.589048	0.903249	0.934029	0.672706	0.479474	0.515035	0.748835	0.527237	0.00419941	0.341085	0.821874	0.72134	0.578436	0.989592	0.532741	0.553996	0.83947	0.511069	0.184734	0.000156598	0.177885	0.632151
Lachnospiraceae_bacterium_5_1_63FAA	0.623962	0.958163	0.771186	0.639195	0.000176753	0.244069	0.000432512	3.66721e-05	0.000328629	9.47463e-10	0.810305	0.778954	0.470962	0.317478	0.811538	0.882177	0.839199	1.15448e-06	0.650212	1.86022e-05	0.000518734	0.0438074	1.45651e-07	0.554696	0.738414	0.812009	0.998619	0.402431	0.81372	0.933254	0.391934	0.105367	0.583485	0.656564	0.593669	1.14473e-05	0.829902	0.750203	0.855821	0.493067	0.632001	0.415851	0.248462	0.377859	0.266976	0.946648	0.0148559	0.854311	0.209001
Lachnospiraceae_bacterium_7_1_58FAA	0.884046	0.986451	0.313942	0.190158	4.64314e-08	0.0154127	0.000108373	4.29272e-06	6.20204e-07	0.000504277	0.445332	0.155707	0.221592	0.00798146	0.342882	0.0297643	8.66148e-05	0.00205737	0.105805	0.0406788	3.69428e-06	0.0275484	0.0682397	0.451554	0.585156	0.515692	0.225591	0.297826	0.601672	0.647936	0.485504	0.236751	0.154508	0.451508	0.733096	0.00357855	0.679863	0.720677	0.470609	0.639211	0.430728	0.284567	0.288488	0.491751	0.229208	0.635785	0.000308724	0.2019	0.823755
Lachnospiraceae_bacterium_8_1_57FAA	0.0695359	0.524185	0.277299	0.361161	0.249181	0.761919	0.0793523	0.557638	0.0407663	0.0775701	0.832791	0.357484	0.122414	0.393868	0.904301	0.072558	0.117267	0.0104907	0.27699	0.00614154	0.493713	0.00984136	0.24405	0.123881	0.630976	0.563266	0.304328	0.388305	0.273484	0.168789	0.343537	0.321331	0.260666	0.939573	0.857926	0.893786	0.639106	0.828294	0.363524	0.945419	0.15245	0.192126	0.3849	0.160833	0.170684	0.440444	0.456805	0.645322	0.289339
Roseburia_hominis	0.808928	0.771798	0.437752	0.439951	3.4775e-07	0.125389	0.00965607	1.23618e-05	0.00050836	3.27631e-06	0.412688	0.989901	0.855604	0.172541	0.789503	0.520244	0.081784	4.35203e-05	0.465859	0.00113925	0.00177908	0.0190142	0.000564925	0.842694	0.86356	0.626368	0.840896	0.760804	0.960926	0.94499	0.998382	0.788946	0.845065	0.881747	0.363411	4.46303e-08	0.973917	0.698073	0.519806	0.846518	0.696641	0.888781	0.916929	0.818076	0.706845	0.718406	0.0120334	0.204139	0.988655
Roseburia_intestinalis	0.762092	0.403591	0.285956	0.799954	0.0762589	0.747745	0.00837899	0.165839	0.0413842	7.38269e-05	0.420044	0.77455	0.734525	0.09215	0.556312	0.348936	0.0155165	2.11543e-06	0.0594057	3.14311e-05	2.76762e-05	0.00446459	0.000114827	0.648888	0.878934	0.766012	0.58533	0.574943	0.613716	0.7578	0.884141	0.861373	0.735338	0.194777	0.345061	0.0551234	0.69952	0.784214	0.500061	0.820084	0.632968	0.480383	0.868678	0.488947	0.823586	0.721462	0.000352792	0.598695	0.365552
Roseburia_inulinivorans	0.0784853	0.190808	0.860066	0.844318	0.00272009	0.603562	0.148889	0.00289086	0.00950589	5.56446e-07	0.349248	0.740047	0.758775	0.738653	0.281461	0.858581	0.387409	0.0251278	0.914713	0.00339436	1.63453e-05	0.0111475	0.00271056	0.758913	0.824445	0.822695	0.973143	0.848314	0.611333	0.102107	0.72669	0.971074	0.848048	0.643449	0.0853818	0.000612157	0.936319	0.776692	0.750123	0.402614	0.922437	0.673049	0.913755	0.24318	0.55572	0.272113	0.0523441	0.235095	0.81538
Roseburia_unclassified	0.417055	0.385452	0.734079	0.449557	0.00018957	0.175852	0.000195437	0.000268414	0.00712505	0.0168328	0.332366	0.0632384	0.36161	0.292444	0.554898	0.905348	0.983437	0.0353985	0.364552	0.087198	0.0436983	0.57411	0.190488	0.382623	0.447257	0.0731795	0.264833	0.141998	0.149965	0.383959	0.108902	0.20031	0.156498	0.14486	0.511817	0.00076266	0.235708	0.378793	0.156768	0.734092	0.121986	0.0912452	0.155907	0.166912	0.166077	0.379708	0.451304	0.465027	0.137689
Oscillibacter_unclassified	0.7252	0.17833	0.00909776	0.00796379	4.12121e-10	8.09789e-07	4.6493e-10	1.23746e-09	1.31072e-13	3.76635e-10	0.0526793	0.0160907	0.0116134	0.000105252	0.0875862	0.0166367	0.0097709	4.04867e-07	0.790134	2.9752e-05	8.03293e-06	0.0175124	0.000411825	0.0339277	0.237426	0.032677	0.0053321	0.0148102	0.0362785	0.0654416	0.0228893	0.0308702	0.022993	0.180843	0.622751	1.63315e-08	0.0132422	0.329629	0.288826	0.0710894	0.033356	0.0142424	0.0031917	0.0658094	0.01282	0.0179473	0.0414721	0.358234	0.130338
Clostridium_bartlettii	0.0662503	0.00570359	0.126202	0.0319747	0.409878	0.726962	0.954672	0.167458	0.718412	0.30035	0.582163	0.0360548	0.0198075	0.777755	0.299509	0.996512	0.155809	0.000465449	0.268715	0.013333	0.000610695	0.462092	0.0110969	0.0242217	0.0112353	0.0107334	0.0148888	0.0357491	0.0175479	0.0145657	0.0181992	0.0524261	0.0201235	0.01579	0.635221	0.792118	0.0149592	0.00403218	0.0274726	0.0406988	0.032254	0.0460498	0.056567	0.0533258	0.0373835	0.543487	1.17626e-06	0.483588	0.145558
Clostridium_difficile	0.445265	6.31339e-05	0.0168922	5.69046e-06	0.0193827	0.931224	0.00674245	0.0168787	0.133762	0.0041517	2.12679e-05	3.04405e-06	5.51816e-05	0.264418	0.751322	0.166834	0.198379	0.803186	1.66489e-08	0.406516	0.0571936	0.510353	0.431731	7.06714e-06	0.00288309	4.46621e-07	7.54071e-06	3.28822e-06	0.000308568	0.00164864	1.49982e-05	2.27794e-07	1.48039e-05	3.34339e-05	0.735007	0.583995	5.04483e-06	0.00035634	1.00135e-05	0.000580501	2.07706e-05	4.616e-06	2.09665e-06	0.0200143	1.76046e-06	0.000212829	0.0595088	0.14092	4.95689e-06
Peptostreptococcaceae_noname_unclassified	0.824379	0.861323	0.866843	0.689875	0.611625	0.618622	0.865682	0.240343	0.881382	0.243051	0.399307	0.404229	0.743981	0.558136	0.956903	0.536887	0.996068	0.00602639	0.027168	0.00464208	0.305613	0.31516	0.0586029	0.861064	0.449687	0.688887	0.556784	0.631945	0.506193	0.508264	0.824163	0.647965	0.971083	0.896624	0.910516	0.273622	0.871127	0.718212	0.422686	0.21122	0.729331	0.846363	0.741395	0.696154	0.884895	0.500824	0.07345	0.968484	0.921792
Anaerotruncus_colihominis	0.57806	0.550583	0.184098	0.436399	9.39064e-09	0.061257	1.993e-05	0.000636612	0.000809274	0.0126941	0.948635	0.828245	0.959729	0.0921817	0.430523	0.277916	6.92596e-07	0.000119744	0.0663101	0.00122757	0.000371355	0.000214741	0.00196613	0.732351	0.753746	0.781573	0.564979	0.407243	0.798515	0.74444	0.79986	0.717078	0.563475	0.582597	0.169455	0.000182014	0.441028	0.847186	0.959337	0.324088	0.805616	0.812207	0.554008	0.987244	0.464211	0.229248	0.000757345	0.414748	0.916303
Faecalibacterium_prausnitzii	0.500478	0.962784	0.409736	0.235085	1.26938e-06	0.00375343	6.21832e-10	1.07322e-05	6.18903e-09	2.02389e-09	0.0140764	0.179181	0.339652	0.000524797	0.90642	0.127148	0.000932575	7.18776e-06	0.903241	1.02504e-06	1.46617e-14	0.00717402	0.000515284	0.221524	0.612705	0.145976	0.395471	0.122678	0.558005	0.22876	0.077648	0.0263615	0.241156	0.859979	0.112527	2.0149e-06	0.568649	0.867393	0.963875	0.791679	0.0998738	0.0215128	0.29995	0.0107609	0.197098	0.0448891	0.0656363	0.951274	0.0617226
Ruminococcus_bromii	0.288224	0.00356632	0.00626191	0.0112426	2.37058e-07	0.686058	0.00153298	1.90827e-10	8.88697e-06	5.66224e-14	0.254665	0.00298212	0.00152485	0.308542	0.44351	0.982488	0.0400019	0.000119741	0.215488	2.14452e-06	0.000350944	1.37939e-05	0.000737126	0.00319259	0.00361107	0.00110299	0.0032616	0.00187913	0.00255538	0.0927874	0.00169497	0.00438775	0.000598383	0.0528458	0.0771763	0.000106454	0.00023079	0.00655639	0.0023588	0.00243671	0.00296504	0.000504722	0.000329392	0.0230649	0.00140009	0.57821	0.808844	0.885198	0.000937687
Ruminococcus_lactaris	0.811085	0.942333	0.995668	0.820565	0.000124522	0.332178	0.0687591	0.00145828	0.00933197	9.18088e-06	0.57697	0.975528	0.820999	0.521774	0.560111	0.550101	0.118772	0.00255057	0.125051	0.000233126	0.0057958	0.00015461	0.00329099	0.885687	0.758801	0.59179	0.671787	0.711332	0.947349	0.910755	0.954181	0.3711	0.862724	0.675847	0.197108	1.34677e-05	0.672523	0.894288	0.90696	0.681591	0.942114	0.413392	0.441949	0.822781	0.556689	0.424616	0.269945	0.418965	0.367705
Subdoligranulum_unclassified	0.421249	0.713057	0.0831547	0.82142	2.06259e-07	0.00163455	0.00311788	3.94781e-10	1.89819e-08	4.69646e-08	0.0770757	0.650168	0.928139	6.77285e-05	0.201569	0.0283702	0.00720429	0.000121886	0.0871786	4.5162e-11	6.85691e-08	0.0478868	0.0532079	0.79064	0.857498	0.674675	0.906646	0.838699	0.509045	0.348036	0.808871	0.22823	0.984015	0.580219	0.078442	3.71802e-07	0.524259	0.933274	0.886787	0.522289	0.890882	0.949783	0.555141	0.4486	0.66422	0.0199747	0.000235162	0.109853	0.53194
Coprobacillus_unclassified	0.0252168	4.91029e-05	0.00625835	7.16825e-05	0.810627	0.00646496	0.818853	0.833992	0.665381	0.179288	0.17434	2.53628e-07	4.17674e-05	0.201852	0.615939	0.242481	0.462373	0.00339996	1.33385e-05	0.00366207	0.449378	0.605824	0.0330276	4.74845e-06	0.000334786	1.77674e-07	0.000103125	1.2451e-05	2.30337e-05	0.00927802	4.83076e-07	3.36273e-05	1.60445e-05	1.97301e-07	0.456983	0.279537	0.000150127	0.000240398	4.05506e-05	0.0017685	1.73405e-05	1.93239e-06	2.06078e-05	0.0107181	5.45944e-06	0.0726665	8.3846e-10	0.226601	4.21125e-05
Clostridium_innocuum	0.656774	0.104	0.930003	0.672883	0.0687878	0.0704128	0.0764921	0.100621	0.0606873	0.783574	0.243739	0.459984	0.82781	0.0942323	0.895602	0.410781	2.21763e-05	3.9477e-06	8.78277e-05	0.00201159	0.145745	0.0593198	0.000486764	0.406178	0.825594	0.526686	0.551195	0.633789	0.100076	0.616045	0.306083	0.277361	0.775781	0.308022	0.781781	0.183187	0.485851	0.411974	0.347229	0.541343	0.663084	0.797236	0.844218	0.702959	0.656429	0.448651	1.6604e-06	0.380358	0.977076
Clostridium_ramosum	0.0239901	0.000738439	0.0500378	0.000144992	0.43458	0.0107009	0.526136	0.8149	0.841461	0.0378418	0.146017	7.91997e-06	1.73996e-05	0.263721	0.784178	0.166243	0.195595	0.0015404	2.40728e-05	0.0375285	0.110393	0.433077	0.230773	7.54946e-06	0.000449386	6.76123e-07	0.000129627	1.05971e-05	0.000428314	0.0145772	4.21063e-06	0.000243379	3.60357e-05	9.42642e-06	0.0655217	0.235914	0.000886704	0.00292022	0.000711697	0.00638395	5.34738e-05	8.57334e-06	2.73473e-05	0.0211005	1.17864e-05	0.196492	3.35567e-08	0.0979519	0.000198876
Erysipelotrichaceae_bacterium_2_2_44A	0.888201	0.407177	0.770232	0.568373	0.103891	0.109026	0.0319421	0.0178511	0.0163882	0.280995	0.745276	0.751632	0.581126	0.0793841	0.269303	0.0191129	6.12476e-08	0.0121099	0.00227378	0.00717967	0.000211052	0.00834749	0.0101619	0.941738	0.684569	0.793424	0.845287	0.851715	0.463906	0.766117	0.983991	0.911984	0.701383	0.583855	0.703039	0.877664	0.838696	0.941011	0.686791	0.958554	0.769561	0.753432	0.46084	0.813052	0.676204	0.579754	4.66785e-06	0.969135	0.686697
Erysipelotrichaceae_bacterium_21_3	0.812422	0.660125	0.690717	0.703511	0.0298526	0.990306	0.0899669	0.0240493	0.136102	0.659142	0.43324	0.954723	0.782324	0.343242	0.950562	0.0908588	1.60692e-08	0.0106518	0.000111761	0.00403241	0.00224522	0.000565227	0.021698	0.691899	0.492993	0.701693	0.931227	0.521554	0.709525	0.909049	0.776651	0.561379	0.385703	0.7914	0.791084	0.940631	0.335988	0.987469	0.519204	0.369501	0.569988	0.722265	0.94323	0.302275	0.998781	0.562556	0.00330219	0.466798	0.808881
Erysipelotrichaceae_bacterium_6_1_45	0.387129	0.374979	0.29743	0.581283	0.00379742	0.0304511	0.0925988	0.00605764	0.00519332	0.121791	0.951565	0.907318	0.596966	0.65186	0.774693	0.446154	5.53508e-06	0.124358	0.00330375	0.176549	0.000129836	0.0370926	0.0127854	0.380046	0.510539	0.434552	0.528836	0.474069	0.812958	0.124816	0.666188	0.479779	0.917896	0.231107	0.250698	0.595922	0.534864	0.83111	0.233384	0.997399	0.200032	0.571519	0.834705	0.504241	0.691874	0.0946677	0.00119779	0.685072	0.420616
Holdemania_filiformis	0.797932	0.278824	0.0565957	0.0802736	2.58132e-05	2.08638e-06	0.00209022	0.00100663	6.69252e-05	0.126196	0.208957	0.161066	0.256173	0.321501	0.855278	0.871489	0.0178726	0.091522	0.6827	0.092735	0.00432222	0.252544	0.0262492	0.285995	0.638101	0.478667	0.087843	0.224976	0.258806	0.355841	0.510014	0.469097	0.212157	0.287097	0.113175	0.000737613	0.330105	0.449894	0.615254	0.243352	0.376204	0.429739	0.223979	0.303364	0.265831	0.049195	0.113739	0.438582	0.630659
Dialister_invisus	0.264348	0.768451	0.632961	0.485221	0.201293	0.216647	0.00408215	0.0608606	0.873307	0.293109	0.192478	0.777513	0.467	0.485741	0.27771	0.397947	0.36363	0.139481	0.234315	0.14915	0.84063	0.0589738	0.00847983	0.153715	0.743994	0.310824	0.584672	0.37566	0.465956	0.324356	0.575418	0.191621	0.54813	0.298346	0.300694	0.75725	0.82728	0.392923	0.664946	0.361384	0.207619	0.507351	0.487364	0.222211	0.937983	0.140862	0.200223	0.339311	0.608241
Megamonas_hypermegale	0.308047	0.185636	0.24624	0.0121056	0.0535467	0.0463715	0.0158434	4.20381e-06	0.0396682	1.32633e-05	0.226817	0.0364296	0.00512409	0.251229	0.356527	0.810784	0.468921	0.0355761	0.248384	0.0596972	0.0805565	0.869809	0.0259885	0.0142967	0.0050467	0.00517289	0.00470144	0.00584603	0.232418	0.0445136	0.00947366	0.0264248	0.0132186	0.0470498	0.361089	0.0549467	0.0229944	0.0282126	0.137873	0.0337235	0.0252762	0.0118181	0.0133591	0.130406	0.0169826	0.670522	0.390869	0.16552	0.0287641
Megamonas_unclassified	0.308047	0.183529	0.24624	0.0119319	0.0569333	0.0463091	0.0162227	4.6221e-06	0.0407623	1.20644e-05	0.226817	0.0368777	0.00499093	0.239615	0.35813	0.800523	0.468921	0.0369879	0.248384	0.0601688	0.0789142	0.859601	0.0265503	0.0142967	0.0049844	0.00517289	0.00470144	0.00584603	0.229318	0.0451855	0.00947366	0.0264248	0.0135478	0.047962	0.362617	0.0557912	0.0229944	0.0282126	0.135848	0.0337235	0.025669	0.0118181	0.0133591	0.128579	0.0169704	0.678503	0.385478	0.180132	0.0287641
Megasphaera_micronuciformis	0.699095	0.0253788	0.0094205	0.0657237	5.21911e-05	0.75782	0.446951	0.00297606	0.0180085	0.0271849	0.365362	0.178938	0.0114207	0.129522	0.00467728	0.371407	0.172077	0.590892	0.218048	0.119755	0.934519	0.239776	0.964022	0.0635178	0.00520796	0.0680926	0.0787943	0.00754657	0.0313764	0.278741	0.093837	0.398682	0.0401544	0.0402476	0.915844	0.755623	0.0281063	0.0607153	0.0139316	0.00741428	0.0248533	0.0250343	0.0576562	0.0458312	0.146459	0.647057	0.40562	0.0144605	0.0747379
Veillonella_atypica	0.132746	0.259747	0.157505	0.305679	0.00251849	0.15898	0.00752033	0.123911	0.125223	0.280134	0.952243	0.250753	0.186831	0.00711059	0.0677191	0.00109887	0.727307	0.583236	0.827711	0.21985	0.513385	0.960147	0.981	0.371435	0.138447	0.109043	0.695746	0.196656	0.0810041	0.146693	0.261084	0.616904	0.616607	0.0454511	0.0134327	0.294667	0.391764	0.737588	0.498637	0.236459	0.0707263	0.133432	0.298887	0.305841	0.426574	0.0932782	0.463322	3.82794e-05	0.173222
Veillonella_dispar	0.270822	0.025481	0.0248394	0.110083	7.69074e-08	0.469166	0.000121364	0.000108257	0.000282667	0.00203533	0.984631	0.0850568	0.00963389	0.00088643	0.00754036	0.0013576	0.185749	0.201326	0.254612	0.102624	0.307305	0.754071	0.929804	0.117825	0.0408841	0.0722137	0.234555	0.0158486	0.0160552	0.191927	0.0765461	0.140678	0.104222	0.0203644	0.734151	0.00922542	0.0773162	0.194256	0.0871366	0.0183122	0.0261355	0.0348285	0.0566428	0.029511	0.137219	0.9124	0.233123	2.83883e-06	0.0235319
Veillonella_parvula	0.0208081	0.000174243	0.000140473	0.000171958	0.000105827	0.877299	0.196868	0.000958264	0.000130745	0.00412435	0.344736	0.00220542	4.78623e-05	0.0355228	0.0285403	0.0650866	0.388125	0.0331223	0.738188	0.0191297	0.699093	0.319602	0.327565	0.000545028	2.23276e-05	0.000974813	0.00151241	6.05425e-05	2.0505e-05	0.0017602	0.000798425	0.0373129	0.00107819	7.82856e-06	0.803186	0.0334241	0.000764985	0.000888582	0.000136408	0.000191145	8.96482e-05	0.000102559	0.00065215	0.00138217	0.000933165	0.0173872	0.462985	0.0515815	0.000616662
Veillonella_unclassified	0.0658756	0.0268003	0.00795474	0.00554112	0.000242264	0.845841	0.00531475	0.00159562	6.20181e-05	0.00549607	0.0972048	0.0194469	0.000723308	0.00070328	0.000415207	0.000360061	0.164793	0.0944031	0.909127	0.0166739	0.42343	0.185445	0.679244	0.00256746	0.00240552	0.00861627	0.0112909	0.0010941	0.00769243	0.00175464	0.0108101	0.0299032	0.00697688	0.000765273	0.893298	0.1196	0.00809556	0.141751	0.0239089	0.0246707	0.00101174	0.00199042	0.00250849	0.00298263	0.0110567	0.0259909	0.585938	0.00265498	0.00890314
Brevundimonas_diminuta	0.379386	0.560602	0.720051	0.194776	0.0114454	0.00935517	0.000635194	0.00665504	0.00271711	0.00238724	0.99624	0.294265	0.262697	0.00573528	0.201216	0.000984897	0.818886	0.00131286	0.452459	0.000406673	7.44236e-05	0.251436	0.0208816	0.195176	0.889114	0.21594	0.362899	0.449873	0.653964	0.519339	0.39402	0.884721	0.366133	0.142954	0.738276	0.012405	0.119194	0.567811	0.171571	0.984704	0.175241	0.208089	0.231824	0.763901	0.225822	0.501083	0.0243134	0.0659111	0.340965
Agrobacterium_tumefaciens	0.417954	0.501764	0.542481	0.0673376	0.0886806	0.0237383	0.0132339	0.147765	0.0240047	0.0457085	0.765453	0.201933	0.269979	0.0114314	0.174869	0.00118786	0.449631	0.0163981	0.433057	0.00187031	0.000447645	0.392106	0.0162329	0.216916	0.567755	0.139456	0.331635	0.289696	0.283	0.540612	0.296504	0.744221	0.330464	0.0835439	0.573188	0.0857255	0.0655228	0.194654	0.149766	0.446164	0.138032	0.173107	0.124228	0.645702	0.126076	0.440677	0.0486097	0.261258	0.300037
Agrobacterium_unclassified	0.487423	0.340218	0.283324	0.0352867	0.098539	0.0296306	0.0309858	0.687564	0.0465727	0.147074	0.956906	0.117378	0.118558	0.0127633	0.0765144	0.000532379	0.232802	0.08435	0.227105	0.00292908	0.000106706	0.216549	0.037154	0.126877	0.280286	0.0442549	0.139124	0.18083	0.130334	0.794372	0.205096	0.45024	0.180612	0.0226794	0.946369	0.281769	0.0339319	0.109325	0.102882	0.198875	0.063248	0.0867449	0.0386689	0.78718	0.0602509	0.256899	0.0494036	0.529637	0.249787
Achromobacter_piechaudii	0.358366	0.255573	0.222264	0.015772	0.141207	0.0939804	0.0660354	0.856627	0.0750757	0.177525	0.953367	0.0621525	0.0621486	0.0279181	0.13153	0.000528026	0.601377	0.122284	0.206388	0.00518215	0.000222476	0.226842	0.0287533	0.0675245	0.179811	0.0246628	0.083679	0.108135	0.101786	0.997327	0.117553	0.328541	0.104235	0.0106132	0.847221	0.389329	0.0217736	0.0791659	0.0728268	0.153789	0.0363802	0.051712	0.0213929	0.984089	0.0288951	0.191431	0.0522058	0.619517	0.151105
Alcaligenes_unclassified	0.515268	0.913837	0.907606	0.448613	0.00158465	0.0097084	0.00040912	0.00370348	0.000272038	0.00323492	0.304708	0.599463	0.784585	0.00168647	0.168815	0.000281641	0.0749353	0.000799705	0.350143	6.65834e-05	4.31932e-05	0.0973668	0.040622	0.59418	0.924206	0.327601	0.967034	0.801604	0.526751	0.265751	0.751016	0.752131	0.87821	0.352921	0.858883	0.00133963	0.227666	0.526852	0.220626	0.940203	0.315622	0.345952	0.406375	0.192135	0.724151	0.949668	0.0304609	0.179832	0.572631
Bordetella_unclassified	0.462552	0.690142	0.814989	0.137492	0.0106105	0.0570394	0.0017698	0.0432019	0.00325832	0.024427	0.540236	0.217592	0.401546	0.00795728	0.195374	0.000219255	0.218368	0.000510621	0.236642	0.0017822	0.000268486	0.0871111	0.0315652	0.211697	0.897615	0.0961005	0.396263	0.368141	0.500934	0.912801	0.295127	0.617243	0.417891	0.104189	0.888224	0.00340592	0.0651047	0.439747	0.213419	0.839662	0.108177	0.13308	0.14952	0.955599	0.260934	0.309169	0.0202087	0.113091	0.237301
Sutterella_wadsworthensis	0.630927	0.123307	0.391302	0.751525	6.91421e-05	0.000223744	0.00304248	5.1243e-09	5.68436e-06	3.49425e-06	0.475204	0.239301	0.596248	0.255665	0.833494	0.876597	0.155631	0.00810706	0.589756	0.0191489	6.45543e-07	0.749474	0.00126771	0.761049	0.313664	0.511066	0.348199	0.515891	0.384539	0.504267	0.503638	0.628242	0.716754	0.735866	0.0458291	0.00182385	0.534515	0.384878	0.18948	0.155715	0.464886	0.343195	0.987293	0.705833	0.451408	0.461194	0.000965104	0.459791	0.406747
Bilophila_unclassified	0.21641	0.179282	0.0890964	0.0132716	4.22053e-12	1.79987e-08	3.37485e-06	1.6985e-05	2.21902e-14	6.71916e-06	0.117784	0.0446494	0.00672003	0.000370701	0.0239763	0.0930823	0.0017299	0.00137528	0.504152	0.000339402	0.000139737	0.00556684	0.0252801	0.016699	0.16426	0.28986	0.0656186	0.0121423	0.1175	0.033735	0.0345445	0.0267028	0.0293166	0.218947	0.25984	3.21689e-10	0.237922	0.96686	0.786106	0.457778	0.0802814	0.0287297	0.0571165	0.0108522	0.0333242	0.255711	0.000827773	0.156235	0.138536
Bilophila_wadsworthia	0.282299	0.657373	0.986917	0.150303	0.000166012	0.00021825	0.0673447	0.166355	9.33844e-05	0.0063443	0.226817	0.302519	0.141617	0.00560121	0.0601529	0.0997143	0.436838	0.623381	0.623774	0.0726766	0.062112	0.0661159	0.0349497	0.159359	0.503716	0.79868	0.329357	0.171895	0.359167	0.136305	0.196339	0.25031	0.206689	0.60308	0.276547	5.8469e-05	0.444776	0.933357	0.51872	0.692614	0.750508	0.156744	0.158521	0.145037	0.138251	0.58919	0.0230447	0.166734	0.251779
Enterobacter_cloacae	1.96659e-42	0.599903	0.364979	8.11252e-06	0.663913	0.545368	0.154143	0.612036	0.988806	0.878372	0.132504	3.01544e-06	1.22668e-09	0.0311515	0.0244579	0.106726	0.758883	0.80921	0.1916	0.925305	0.00450429	0.532464	0.335227	5.74058e-08	2.76256e-08	4.61877e-08	0.0299403	1.63126e-08	0.386671	1.5827e-15	1.08554e-08	7.1518e-10	1.15861e-07	6.04546e-07	0.0368437	0.654549	0.0588683	0.872846	0.29791	0.317912	4.52482e-08	4.8352e-08	9.60556e-07	2.06131e-15	0.000113494	1.22718e-05	0.362737	0.0391465	4.68289e-10
Escherichia_coli	0.614087	3.76201e-51	1.09778e-25	6.57325e-17	0.0220219	0.810525	0.359738	0.00380795	0.289842	0.0536926	0.25336	1.68102e-14	2.40593e-12	0.199417	0.448231	0.0558648	0.329458	0.241667	0.243187	0.684607	0.066711	0.429009	0.443871	1.57756e-14	2.36553e-21	3.10755e-13	5.68668e-27	7.41844e-12	1.89956e-29	0.0652684	2.89647e-15	0.00198637	1.49509e-16	7.09807e-14	0.175853	0.978453	1.97284e-25	4.91175e-43	6.69411e-35	1.82412e-40	4.89686e-13	4.17266e-12	1.21056e-11	0.05256	1.51349e-18	0.364447	0.0210894	0.537586	5.57059e-12
Escherichia_unclassified	9.9045e-07	7.45447e-22	7.55055e-16	2.31196e-20	0.0318429	0.859414	0.756333	0.0145538	0.194639	0.0228907	0.190241	8.57624e-20	4.10433e-20	0.945089	0.122502	0.28674	0.747848	0.604891	0.634727	0.869492	0.499259	0.744311	0.721886	1.4253e-18	5.5671e-27	1.84103e-23	2.869e-15	6.02239e-19	9.92121e-17	2.39943e-05	1.46983e-21	1.04998e-07	3.00068e-22	3.42009e-18	0.379599	0.641289	1.18466e-17	8.13072e-19	1.40754e-20	6.76093e-21	9.2264e-22	9.71751e-20	1.31917e-16	1.5165e-06	2.80216e-21	0.0886552	0.0528822	0.111784	4.46593e-19
Klebsiella_oxytoca	3.31296e-06	0.0712854	0.351217	0.000101352	0.482305	0.0884504	0.321402	0.379044	0.376207	0.499836	1.5556e-08	7.55288e-05	1.73913e-05	0.311611	0.0121434	0.237586	0.285867	0.026113	0.712573	0.131732	0.167863	0.530406	0.0383369	5.45621e-05	0.000686072	0.000183052	0.00109137	1.44743e-05	0.0617622	4.50363e-09	4.64357e-06	5.44964e-09	0.000175558	6.09898e-06	0.318951	0.580388	0.000562959	0.133453	0.0441953	0.0414566	5.64027e-05	9.60203e-06	9.18545e-05	9.92194e-08	0.000406145	0.000964417	0.14226	0.00400914	2.06951e-05
Klebsiella_pneumoniae	0.0370558	0.111805	0.937451	1.09861e-08	0.710084	0.0532039	0.0152269	0.832028	0.219259	0.126361	7.23506e-27	8.56382e-08	1.32035e-08	0.147308	0.148952	0.242188	0.256445	0.443471	0.0670307	0.739757	0.974793	0.326831	0.346761	1.05147e-08	0.0536209	8.66471e-07	3.88053e-10	5.69672e-08	0.0904665	7.7884e-12	6.96995e-07	1.84608e-13	8.27689e-07	3.45862e-06	0.090856	0.36992	9.69591e-07	0.237266	0.0684318	0.187145	1.14875e-05	1.04217e-06	5.66083e-08	7.56523e-08	7.2657e-09	3.6821e-11	0.156866	0.932299	5.41023e-06
Klebsiella_unclassified	6.7157e-07	0.542213	0.951719	0.063188	0.170108	0.22753	0.9163	0.00913031	0.131594	0.229991	0.347887	0.223222	0.00114366	0.0111344	0.00911682	0.0236896	0.336436	0.0246191	0.329414	0.54617	0.000132737	0.717601	0.0486089	0.00716771	0.274165	0.080567	0.0504016	0.0273057	0.863835	0.00027742	0.0611117	0.0229798	0.0477104	0.0213969	0.196103	0.404915	0.445205	0.560927	0.720314	0.720368	0.0775901	0.0219488	0.013926	0.00289916	0.0625298	0.015644	0.0177213	0.0078973	0.0324229
Haemophilus_parainfluenzae	0.000540214	0.176752	0.501532	5.30518e-05	0.221938	0.0314358	0.57432	0.811631	0.952287	0.28737	0.014796	2.81207e-05	0.000136679	0.528884	0.62048	0.932906	0.369031	0.300211	0.994727	0.0468214	0.14021	0.427135	0.016615	3.26746e-05	0.0100194	5.73449e-05	0.00197835	2.25778e-05	0.0215406	0.000576471	3.90378e-05	1.4072e-06	0.000514308	4.52274e-10	0.0322184	0.446391	0.00232233	0.451139	0.197587	0.219527	2.19592e-05	1.29142e-05	9.6857e-06	0.000208534	0.000127916	1.39651e-05	0.799644	0.0185709	5.16238e-05
Akkermansia_muciniphila	0.77848	0.296032	0.144408	0.0189431	1.31335e-06	0.0761062	0.000221847	8.12198e-06	4.8927e-05	0.00287598	0.150167	0.102186	0.102286	0.0852318	0.130435	0.122859	0.00236583	0.000450464	0.437854	0.0227644	0.0156314	0.114531	0.170348	0.216451	0.243956	0.0605434	0.0752252	0.0294529	0.112617	0.21486	0.163553	0.0844084	0.133366	0.19474	0.838738	0.0300453	0.0443986	0.14794	0.435911	0.167076	0.0849244	0.0648061	0.0234646	0.483301	0.125183	0.0240788	0.322863	0.547643	0.179645
Saccharomyces_cerevisiae	0.336622	0.0176855	0.06384	0.00226895	0.00614222	0.830861	0.0766081	0.0142778	0.548578	0.720146	0.338298	0.00545083	0.00113425	0.271046	0.0526397	0.423289	0.189217	0.0289787	0.437067	0.160803	0.121429	0.477819	0.547596	0.00190878	0.000298008	0.028992	0.00641603	0.00424915	0.0122776	0.0143647	0.00223324	0.0309954	0.000716397	0.0227214	0.146132	0.718655	0.0184375	0.00551222	0.0114564	0.0219627	0.00371885	0.00571196	0.0418547	0.0100692	0.00413173	0.259207	9.04928e-06	0.824018	0.00930751
C2likevirus_unclassified	0.380188	0.189512	0.0522828	0.764778	0.351598	0.0186589	0.169068	0.380347	0.0927256	0.218655	0.428914	0.397927	0.35683	0.280831	0.0328862	0.871184	0.500065	0.0615355	0.868142	0.0456489	0.0662596	0.60924	0.730646	0.428847	0.0783392	0.281511	0.594435	0.618713	0.139764	0.226998	0.430212	0.932627	0.107054	0.488626	0.392319	0.142847	0.491371	0.0619181	0.258293	0.04816	0.349627	0.39335	0.200488	0.52779	0.310013	0.986411	0.053308	0.113406	0.101636
[truncated: 29 more columns]

## Sheet: BH adjusted p-values
	ACT.2	ampC	ampC1	ampH	cblA.1	CBP.1	cepA	cfxA2	cfxA4	cfxA6	LEN.32	ompA	ompK37	PBP1a	PBP2b	PBP2x	vanG	vanRD	vanTG	vanUG	vanVB	vanWG	vanYB	acrA	acrB	acrE	acrF	acrR	acrS	adeF	baeR	baeS	cpxA	CRP	efrB	ermF	evgA	evgS	gadW	gadX	H.NS	kpnE	kpnF	kpnG	lptD	lsaA	lsaB	lsaC	marA
Actinomyces_graevenitzii	1	1	1	1	1	1	1	1	1	1	1	1	1	1	1	1	1	1	1	1	1	0.275513	1	1	1	1	1	1	1	1	1	1	1	1	1	1	1	1	1	1	1	1	1	1	1	1	1	0.00607349	1
Actinomyces_odontolyticus	1	1	1	1	1	1	1	1	1	1	1	1	1	1	1	1	1	1	1	1	1	1	1	1	1	1	1	1	1	1	1	1	1	1	1	1	1	1	1	1	1	1	1	1	1	1	1	1	1
Rothia_mucilaginosa	1	1	1	1	1	1	0.0232514	1	1	1	1	1	1	0.118737	1	0.028498	1	1	1	1	1	1	1	1	1	1	1	1	1	1	1	1	1	1	0.0560453	1	1	1	1	1	1	1	1	1	1	1	1	1	1
Bifidobacterium_adolescentis	1	1	1	1	1	1	1	1	1	0.00749482	1	1	1	1	1	1	1	1	1	1	1	1	1	1	1	1	1	1	1	1	1	1	1	1	1	1	1	1	1	1	1	1	1	1	1	1	1	1	1
Bifidobacterium_animalis	1	1	1	1	1	1	1	1	1	1	1	1	1	1	1	1	1	1	1	1	1	1	1	1	1	1	1	1	1	1	1	1	1	1	1	1	1	1	1	1	1	1	1	1	1	1	1	1	1
Bifidobacterium_bifidum	1	1	1	1	1	1	1	1	1	0.100978	1	1	1	1	1	1	1	1	1	1	1	1	1	1	1	1	1	1	1	1	1	1	1	1	1	1	1	1	1	1	1	1	1	1	1	1	1	1	1
Bifidobacterium_breve	1	1	0.969247	1	1	1	1	1	1	1	1	1	1	1	1	1	1	1	1	1	1	1	1	1	1	1	1	1	1	1	1	1	1	1	1	1	1	1	1	1	1	1	1	1	1	1	1	1	1
Bifidobacterium_catenulatum	1	1	1	1	1	1	1	1	1	1	1	1	1	1	1	1	1	1	1	0.23507	1	1	1	1	1	1	1	1	1	1	1	1	1	0.397853	1	1	1	1	1	1	1	1	1	1	1	1	1	1	1
Bifidobacterium_longum	1	1	1	1	1	1	1	0.151741	1	1	1	1	1	1	1	1	1	0.0128217	1	0.0260826	0.00291682	1	0.0458582	1	1	1	1	1	1	1	1	1	1	1	1	1	1	1	1	1	1	1	1	1	1	1	1	1	1
Bifidobacterium_pseudocatenulatum	1	1	1	1	1	1	1	1	1	1	1	1	1	1	1	1	1	0.42842	1	0.00034077	1	1	0.419586	1	1	1	1	1	1	1	1	1	1	1	1	0.655872	1	1	1	1	1	1	1	1	1	1	1	1	1
Adlercreutzia_equolifaciens	1	1	1	1	1	1	1	1	1	1	1	1	1	1	1	1	0.000367901	0.0146199	1	1	1	0.000815773	1	1	1	1	1	1	1	1	1	1	1	1	1	1	1	1	1	1	1	1	1	1	1	1	1	1	1
Atopobium_parvulum	1	1	1	1	1	1	1	1	1	1	1	1	1	1	1	1	1	1	1	1	1	1	1	1	1	1	1	1	1	1	1	1	1	1	1	1	1	1	1	1	1	1	1	1	1	1	1	1	1
Collinsella_aerofaciens	1	1	1	1	0.0047313	1	1	1.29622e-05	0.0457355	2.06835e-08	1	1	1	1	1	1	0.0259864	2.74825e-10	1	0.000189442	0.101547	0.114534	0.00963231	1	1	1	1	1	1	1	1	1	1	1	1	1	1	1	1	1	1	1	1	1	1	1	1	1	1
Eggerthella_lenta	1	1	1	1	1	0.0042039	1	1	1	1	1	1	1	1	1	1	1	1	1	0.353077	1	1	1	1	1	1	1	1	1	1	1	1	1	1	1	1	1	1	1	1	1	1	1	1	1	1	1	1	1
Eggerthella_unclassified	1	1	1	1	0.20025	0.000182891	1	1	0.123686	1	1	1	1	1	1	1	0.587381	0.078814	1	0.0101434	1	0.125758	1	1	1	1	1	1	1	1	1	1	1	1	1	1	1	1	1	1	1	1	1	1	1	1	1	1	1
Gordonibacter_pamelaeae	1	1	1	1	1	1	1	1	1	1	1	1	1	1	1	1	0.00288798	0.690695	0.181045	0.320746	1	1.90893e-07	1	1	1	1	1	1	1	1	1	1	1	1	1	1	1	1	1	1	1	1	1	1	1	1	1	1	1
Bacteroides_caccae	1	1	1	1	0.00761603	1	2.20476e-06	2.21422e-06	1.96899e-06	5.86707e-05	1	1	1	1	1	1	1	0.008281	1	1	0.038395	1	0.261432	1	1	1	1	1	1	1	1	1	1	1	1	1	1	1	1	1	1	1	1	1	1	1	1	1	1
Bacteroides_dorei	1	1	1	1	0.000488959	1	1	0.445156	2.1456e-06	0.0118897	1	1	1	1	1	1	1	1	1	1	0.0195149	1	1	1	1	1	1	1	1	1	1	1	1	1	1	1.42563e-07	1	1	1	1	1	1	1	1	1	1	1	1	1
Bacteroides_finegoldii	1	1	1	1	1	1	1	1	6.87886e-05	0.575921	1	1	1	1	1	1	1	1	1	1	1	1	1	1	1	1	1	1	1	1	1	1	1	1	1	1	1	1	1	1	1	1	1	1	1	1	1	1	1
Bacteroides_fragilis	1	1	1	1	1	1	5.4692e-12	1	1	1	1	1	1	1	1	1	1	1	1	1	1	1	1	1	1	1	1	1	1	1	1	1	1	1	1	1	1	1	1	1	1	1	1	1	1	1	1	1	1
Bacteroides_ovatus	1	1	1	1	1.92589e-19	1	1.17989e-11	6.65115e-10	2.9896e-13	5.04064e-10	1	1	1	1	1	1	1	0.22153	1	1	0.00020873	1	1	1	1	1	1	1	1	1	1	1	1	1	1	1.84572e-07	1	1	1	1	1	1	1	1	1	1	1	1	1
Bacteroides_stercoris	1	1	1	1	7.28048e-13	1	0.347435	1.20562e-12	0.00799298	1.46933e-05	1	1	1	1	1	1	1	1	1	1	0.0263141	1	1	1	1	1	1	1	1	1	1	1	1	1	1	1	1	1	1	1	1	1	1	1	1	1	1	1	1
Bacteroides_thetaiotaomicron	1	1	1	1	3.57937e-10	1	7.53252e-07	0.00507442	3.10238e-09	0.129649	1	1	1	1	1	1	0.0724334	0.472595	1	0.785774	0.437605	0.864452	1	1	1	1	1	1	1	1	1	1	1	1	1	0.0738689	1	1	1	1	1	1	1	1	1	1	1	1	1
Bacteroides_uniformis	1	1	1	1	5.88712e-46	1	0.000981653	7.06019e-18	1.11532e-11	3.23791e-07	1	1	1	1	1	1	1	0.571728	1	1	0.00106607	1	1	1	1	1	1	1	1	1	1	1	1	1	1	0.000465095	1	1	1	1	1	1	1	1	1	1	1	1	1
Bacteroides_vulgatus	1	1	1	1	1.4224e-12	0.000415716	0.994678	9.22082e-12	3.07546e-11	1.52017e-06	1	1	1	1	1	1	1	0.03629	1	1	0.024387	1	0.291179	1	1	1	1	1	1	1	1	1	1	1	1	0.000185741	1	1	1	1	1	1	1	1	1	1	1	1	1
Bacteroides_xylanisolvens	1	1	1	1	0.00972223	1	5.75403e-06	1	9.66599e-05	1	1	1	1	1	1	1	1	1	1	1	0.0285106	0.0725071	1	1	1	1	1	1	1	1	1	1	1	1	1	0.398127	1	1	1	1	1	1	1	1	1	1	1	1	1
Bacteroidales_bacterium_ph8	1	1	1	1	0.260458	1	1	1	1	1	1	1	1	1	1	1	1	0.662047	1	1	1	1	1	1	1	1	1	1	1	1	1	1	1	1	1	0.732123	1	1	1	1	1	1	1	1	1	1	1	1	1
Barnesiella_intestinihominis	1	1	1	1	0.00755019	1	0.00820435	0.500076	3.32346e-06	0.00950784	1	1	1	1	1	1	1	0.198445	1	1	1	1	1	1	1	1	1	1	1	1	1	1	1	1	1	0.0157504	1	1	1	1	1	1	1	1	1	1	1	1	1
Odoribacter_splanchnicus	1	1	1	1	3.90889e-06	1	0.390007	1	0.000715391	1	1	1	1	1	1	1	1	1	1	1	1	1	1	1	1	1	1	1	1	1	1	1	1	1	1	0.000659112	1	1	1	1	1	1	1	1	1	1	1	1	1
Parabacteroides_distasonis	1	1	1	1	2.71372e-06	0.0487917	0.237029	0.000321995	3.13187e-05	0.848499	1	1	1	1	1	1	1	1	1	1	0.976624	1	1	1	1	1	1	1	1	1	1	1	1	1	1	0.350418	1	1	1	1	1	1	1	1	1	1	1	1	1
Parabacteroides_merdae	1	1	1	1	2.02108e-06	0.00138785	4.90088e-05	0.0384145	1.73525e-18	0.00201185	1	1	1	1	1	1	1	0.112096	1	1	1	1	1	1	1	1	1	1	1	1	1	1	1	1	1	5.69927e-05	1	1	1	1	1	1	1	1	1	1	1	1	1
Parabacteroides_unclassified	1	1	1	1	1	0.0754429	1	7.2502e-05	0.25322	1	1	1	1	1	1	1	1	1	1	1	1	1	1	1	1	1	1	1	1	1	1	1	1	1	1	1	1	1	1	1	1	1	1	1	1	1	1	1	1
Paraprevotella_unclassified	1	1	1	1	0.215494	1	1	0.0455433	0.0317177	2.81135e-05	1	1	1	1	1	1	1	1	1	1	1	1	1	1	1	1	1	1	1	1	1	1	1	1	1	1	1	1	1	1	1	1	1	1	1	1	1	1	1
Prevotella_copri	1	1	1	1	1	1	1	1	0.00574575	4.43903e-09	1	1	1	1	1	1	1	1	1	1	0.534903	1	1	1	1	1	1	1	1	1	1	1	1	1	1	1	1	1	1	1	1	1	1	1	1	1	1	1	1
Alistipes_finegoldii	1	1	1	1	2.52961e-06	1	0.125975	1	9.77338e-07	1	1	1	1	1	1	1	1	1	1	1	1	1	1	1	1	1	1	1	1	1	1	1	1	1	1	0.0249541	1	1	1	1	1	1	1	1	1	1	1	1	1
Alistipes_indistinctus	1	1	1	1	0.0307352	1	1	0.121415	1	0.702838	1	1	1	1	1	1	1	1	1	1	1	1	1	1	1	1	1	1	1	1	1	1	1	1	1	1	1	1	1	1	1	1	1	1	1	1	1	1	1
Alistipes_onderdonkii	1	1	1	1	0.000321712	1	0.000246836	0.000513449	0.0238934	2.19609e-05	1	1	1	1	1	1	1	0.127583	1	1	0.258929	1	1	1	1	1	1	1	1	1	1	1	1	1	1	0.00278855	1	1	1	1	1	1	1	1	1	1	1	1	1
Alistipes_putredinis	1	1	1	0.6326	2.05025e-05	1	0.00155562	0.0636032	3.12209e-05	0.00206356	1	1	1	1	1	1	1	0.166686	1	0.0922808	1	1	1	1	1	1	1	0.536752	1	1	1	1	1	1	1	0.00199521	1	1	1	1	1	1	1	1	1	1	1	1	1
Alistipes_shahii	1	1	1	1	1.10363e-07	1	0.0468576	1	1.55956e-05	0.00835559	1	1	1	1	1	1	1	1	1	1	1	1	1	1	1	1	1	1	1	1	1	1	1	1	1	0.000541175	1	1	1	1	1	1	1	1	1	1	1	1	1
Abiotrophia_defectiva	1	1	1	1	1	1	1	1	1	1	1	1	1	3.78243e-05	1	0.100867	1	1	1	1	1	1	1	1	1	1	1	1	1	1	1	1	1	1	1	1	1	1	1	1	1	1	1	1	1	1	1	1	1
Granulicatella_adiacens	1	1	1	1	1	1	1	1	1	1	1	1	1	0.00104767	1	0.000846376	1	1	1	1	1	1	1	1	1	1	1	1	1	1	1	1	1	1	1	1	1	1	1	1	1	1	1	1	1	0.044988	1	1	1
Granulicatella_unclassified	1	1	1	1	1	1	1	1	1	1	1	1	1	2.85812e-06	0.000522772	6.95101e-08	1	1	1	1	1	1	1	1	1	1	1	1	1	1	1	1	1	1	1	1	1	1	1	1	1	1	1	1	1	1	1	1	1
Enterococcus_avium	1	1	1	1	1	1	1	1	1	1	1	1	1	1	1	1	1	1	1	1	1	1	1	1	1	1	1	1	1	1	1	1	1	1	1	1	1	1	1	1	1	1	1	1	1	1	1	1	1
Enterococcus_faecalis	0.420043	1	1	1	1	1	1	1	1	1	0.00842174	1	1	1	1	1	1	1	1	1	1	1	1	0.712518	1	1	1	1	1	0.00116548	1	0.00435164	1	0.00930057	1	1	1	1	1	1	0.553904	1	1	0.000848569	1	3.31616e-31	1	1	1
Enterococcus_faecium	1	1	1	1	1	1	1	1	1	1	1	1	1	1	1	1	1	1	1	1	1	1	1	1	1	1	1	1	1	1	1	1	1	1	1	1	1	1	1	1	1	1	1	1	1	0.00799314	1	1	1
Lactobacillus_casei_paracasei	1	1	1	1	1	1	1	1	1	1	1	1	1	1	1	1	1	1	1	1	1	1	1	1	1	1	1	1	1	1	1	1	1	1	1	1	1	1	1	1	1	1	1	1	1	1	1	1	1
Lactobacillus_rhamnosus	1	1	1	1	1	1	1	1	1	1	1	1	1	0.349623	1	1	1	1	1	1	1	1	1	1	1	1	1	1	1	1	1	1	1	1	1	1	1	1	1	1	1	1	1	1	1	1	1	1	1
Lactococcus_lactis	1	1	1	1	1	1	1	1	1	1	1	1	1	1	1	0.12381	1	1	1	1	1	1	1	1	1	1	1	1	1	1	1	1	1	1	1	1	1	1	1	1	1	1	1	1	1	1	1	1	1
Streptococcus_australis	1	1	1	1	1	1	1	1	1	1	1	1	1	1	0.205288	1	1	1	1	1	1	1	1	1	1	1	1	1	1	1	1	1	1	1	1	1	1	1	1	1	1	1	1	1	1	1	1	1	1
Streptococcus_infantis	1	1	1	1	1	1	1	1	1	1	1	1	1	0.0125861	1	0.105457	1	1	1	1	1	1	1	1	1	1	1	1	1	1	1	1	1	1	1	1	1	1	1	1	1	1	1	1	1	1	1	1	1
Streptococcus_mitis_oralis_pneumoniae	1	1	1	1	1	1	1	1	1	1	1	1	1	2.41464e-06	1.58088e-05	8.42154e-11	1	1	1	1	1	1	1	1	1	1	1	1	1	1	1	1	1	1	1	1	1	1	1	1	1	1	1	1	1	1	1	1	1
Streptococcus_parasanguinis	1	1	1	1	1	1	1	1	1	1	1	1	1	0.726756	8.07331e-05	2.5392e-09	1	1	1	1	1	1	1	1	1	1	1	1	1	1	1	1	1	1	1	1	1	1	1	1	1	1	1	1	1	1	1	1	1
Streptococcus_peroris	1	1	1	1	1	1	1	1	1	1	1	1	1	1.38553e-06	1	0.0355344	1	1	1	1	1	1	1	1	1	1	1	1	1	1	1	1	1	1	1	1	1	1	1	1	1	1	1	1	1	1	1	1	1
Streptococcus_salivarius	1	1	1	1	1	1	1	1	1	1	1	1	1	1	1	1	1	1	1	1	1	1	1	1	1	1	1	1	1	1	1	1	1	1	1	1	1	1	1	1	1	1	1	1	1	1	1	1	1
Streptococcus_sanguinis	1	1	1	1	1	1	1	1	1	1	1	1	1	1	0.105423	1	1	1	1	1	1	1	1	1	1	1	1	1	1	1	1	1	1	1	1	1	1	1	1	1	1	1	1	1	1	1	1	1	1
Streptococcus_thermophilus	1	1	1	1	1	1	1	1	1	1	1	1	1	0.0199644	1	0.0340327	1	1	1	1	1	1	1	1	1	1	1	1	1	1	1	1	1	1	1	1	1	1	1	1	1	1	1	1	1	1	1	1	1
Clostridiaceae_bacterium_JC118	1	1	1	1	1	1	1	1	1	1	1	1	1	1	1	1	1	1	1	1	1	1	1	1	1	1	1	1	1	1	1	1	1	1	1	1	1	1	1	1	1	1	1	1	1	1	1	1	1
Clostridium_asparagiforme	1	1	1	1	1	0.00138789	0.00479195	0.122863	0.0949975	1	1	1	1	1	1	1	1	1	1	1	1	1	1	1	1	1	1	1	1	1	1	1	1	1	1	1	1	1	1	1	1	1	1	1	1	1	1	1	1
Clostridium_bolteae	1	1	1	1	0.0832481	2.35386e-15	1	1	0.00236909	1	1	1	1	1	1	1	1	1	1	1	1	1	1	1	1	1	1	1	1	1	1	1	1	1	1	1	1	1	1	1	1	1	1	1	1	1	1	1	1
Clostridium_citroniae	1	1	1	1	1	0.000138122	1	1	1	1	1	1	1	1	1	1	1	1	1	1	1	1	1	1	1	1	1	1	1	1	1	1	1	1	1	1	1	1	1	1	1	1	1	1	1	1	1	1	1
Clostridium_clostridioforme	1	1	1	1	1	1	0.0815918	1	1	1	1	1	1	1	1	1	1	1	1	1	1	1	1	1	1	1	1	1	1	1	1	1	1	1	1	1	1	1	1	1	1	1	1	1	1	1	1	1	1
Clostridium_hathewayi	1	1	1	1	0.926804	0.0106061	0.00168268	1	0.270441	1	1	1	1	1	1	1	1	1	1	1	1	1	1	1	1	1	1	1	1	1	1	1	1	1	1	1	1	1	1	1	1	1	1	1	1	1	1	1	1
Clostridium_leptum	1	1	1	1	1.02532e-05	1	0.095215	0.00207553	7.26211e-05	0.116296	1	1	1	1	1	1	0.0119527	0.381635	1	0.764908	0.0648134	0.167519	1	1	1	1	1	1	1	1	1	1	1	1	1	0.000181904	1	1	1	1	1	1	1	1	1	1	1	1	1
Clostridium_nexile	1	1	1	1	1	1	1	1	1	1	1	1	1	1	1	1	1	1	1	1	1	1	1	1	1	1	1	1	1	1	1	1	1	1	1	1	1	1	1	1	1	1	1	1	1	1	0.0156344	1	1
Clostridium_symbiosum	1	1	1	1	1	0.000371559	0.0125416	1	1	1	1	1	1	1	1	1	1	1	1	1	1	1	1	1	1	1	1	1	1	1	1	1	1	1	1	1	1	1	1	1	1	1	1	1	1	1	1	1	1
Clostridiales_bacterium_1_7_47FAA	1	1	1	1	1	1	1	1	1	1	1	1	1	1	1	1	0.0750216	1	1	1	1	1	1	1	1	1	1	1	1	1	1	1	1	1	1	1	1	1	1	1	1	1	1	1	1	1	1	1	1
Flavonifractor_plautii	1	1	1	1	0.629526	1	1	1	1	1	1	1	1	1	1	1	1	1	1	1	1	1	1	1	1	1	1	1	1	1	1	1	1	1	1	1	1	1	1	1	1	1	1	1	1	1	1	1	1
Eubacterium_eligens	1	1	1	1	1	1	1	8.89226e-06	0.113301	3.88259e-07	1	1	1	1	1	1	1	0.956319	1	1	5.55247e-08	1	0.18018	1	1	1	1	1	1	1	1	1	1	1	1	1	1	1	1	1	1	1	1	1	1	1	1	1	1
Eubacterium_hallii	1	1	1	1	0.174081	1	1	1	0.600583	0.0662572	1	1	1	1	1	1	1	1	1	1	0.0831099	0.11265	1	1	1	1	1	1	1	1	1	1	1	1	1	0.843776	1	1	1	1	1	1	1	1	1	1	1	1	1
Eubacterium_limosum	1	1	1	1	1	1	1	1	1	1	1	1	1	1	1	1	0.0112845	1	1	0.849847	1	1	1	1	1	1	1	1	1	1	1	1	1	1	1	1	1	1	1	1	1	1	1	1	1	1	1	1	1
Eubacterium_ramulus	1	1	1	1	0.190618	1	1	0.0194242	1	0.0105232	1	1	1	1	1	1	1	1	1	1	1	1	0.0349789	1	1	1	1	1	1	1	1	1	1	1	1	0.195839	1	1	1	1	1	1	1	1	1	1	1	1	1
Eubacterium_rectale	1	1	1	1	0.0185678	1	1	6.83602e-05	0.058301	3.32603e-11	1	1	1	1	1	1	1	0.71866	1	1	1	1	1	1	1	1	1	1	1	1	1	1	1	1	1	0.000800546	1	1	1	1	1	1	1	1	1	1	1	1	1
Eubacterium_siraeum	1	1	1	1	0.0538259	1	0.33581	1	0.160538	1	1	1	1	1	1	1	1	1	1	1	1	1	1	1	1	1	1	1	1	1	1	1	1	1	1	0.0219421	1	1	1	1	1	1	1	1	1	1	1	1	1
Eubacterium_sp_3_1_31	1	1	1	1	1	1	1	1	1	1	1	1	1	1	1	1	0.00533043	0.627946	0.251596	0.0730618	1	7.80761e-07	0.000437925	1	1	1	1	1	1	1	1	1	1	1	1	1	1	1	1	1	1	1	1	1	1	1	1	1	1
Anaerostipes_hadrus	1	1	1	1	1	1	1	1	1	4.57376e-05	1	1	1	1	1	1	1	1	1	1	1	1	0.925106	1	1	1	1	1	1	1	1	1	1	1	1	0.0956007	1	1	1	1	1	1	1	1	1	1	1	1	1
Anaerostipes_unclassified	1	1	1	1	1	1	1	1	1	1	1	1	1	1	1	1	1	1	1	1	1	1	1	1	1	1	1	1	1	1	1	1	1	1	1	1	1	1	1	1	1	1	1	1	1	1	1	1	1
Blautia_hydrogenotrophica	1	1	1	1	1	1	1	1	1	1	1	1	1	1	1	1	9.63423e-08	1	1	1	1	1	1	1	1	1	1	1	1	1	1	1	1	1	1	1	1	1	1	1	1	1	1	1	1	1	1	1	1
Blautia_producta	1	0.585378	1	1	1	1	1	1	1	1	1	1	1	1	1	1	1	1	1	1	1	1	1	1	1	1	1	1	0.539993	1	1	1	1	1	1	1	0.194581	1	0.190413	1	1	1	1	1	1	1	0.0553444	1	1
Ruminococcus_gnavus	1	0.999977	1	1	1	1	1	1	1	1	1	0.430832	0.356499	1	1	1	1	0.0187979	1	1	1	1	1	0.634114	1	0.149232	0.976936	0.463961	1	1	0.402077	1	1	1	1	1	0.733	1	1	1	1	1	1	1	0.883051	1	3.17081e-20	1	1
Ruminococcus_obeum	1	1	1	1	4.92768e-07	1	0.0011978	6.33365e-05	0.000209075	3.36853e-08	1	1	1	1	1	1	0.373816	2.34078e-13	1	2.98893e-05	0.00115915	1	1.52478e-05	1	1	1	1	1	1	1	1	1	1	1	1	0.115109	1	1	1	1	1	1	1	1	1	1	1	1	1
Ruminococcus_torques	1	1	1	1	0.12893	1	1	1	0.00136194	1	1	1	1	1	1	1	1	3.88463e-05	1	1	1.06939e-06	1	1	1	1	1	1	1	1	1	1	1	1	1	1	1	1	1	1	1	1	1	1	1	1	1	1.30796e-18	1	1
Coprococcus_comes	1	1	1	1	0.130139	1	1	0.0102241	1	0.000218838	1	1	1	1	1	1	1	0.00679454	1	1	1	1	1	1	1	1	1	1	1	1	1	1	1	1	1	1	1	1	1	1	1	1	1	1	1	1	1	1	1
Dorea_formicigenerans	1	1	1	1	1	1	1	1	1	5.99593e-06	1	1	1	1	1	1	1	1	1	0.403555	0.140891	1	1	1	1	1	1	1	1	1	1	1	1	1	1	1	1	1	1	1	1	1	1	1	1	1	1	1	1
Dorea_longicatena	1	1	1	1	6.96036e-05	1	1	1.56746e-05	0.0103016	4.57855e-09	1	1	1	1	1	1	1	1.47931e-05	1	0.0671529	0.226278	1	1	1	1	1	1	1	1	1	1	1	1	1	1	0.0136959	1	1	1	1	1	1	1	1	1	1	1	1	1
Dorea_unclassified	1	1	1	1	1	1	1	1	1	1	1	1	1	1	1	1	1	1	1	1	1	1	1	1	1	1	1	1	1	1	1	1	1	1	1	1	1	1	1	1	1	1	1	1	1	1	1	1	1
Lachnospiraceae_bacterium_1_1_57FAA	1	1	1	1	0.480286	1	1	1	1	1	1	1	1	1	1	1	1	1	1	1	1	1	1	1	1	1	1	1	1	1	1	1	1	1	1	1	1	1	1	1	1	1	1	1	1	1	1	1	1
Lachnospiraceae_bacterium_1_4_56FAA	1	1	1	1	1	1	1	1	1	1	1	1	1	1	1	1	1	1	1	1	1	1	1	1	1	1	1	1	1	1	1	1	1	1	1	1	1	1	1	1	1	1	1	1	1	1	1	1	1
Lachnospiraceae_bacterium_2_1_58FAA	1	1	1	1	1	1	1	1	1	1	1	1	1	1	1	1	0.0220167	0.281636	1	1	1	1	1	1	1	1	1	1	1	1	1	1	1	1	1	1	1	1	1	1	1	1	1	1	1	1	0.052022	1	1
Lachnospiraceae_bacterium_3_1_46FAA	1	1	1	1	0.0363783	1	1	0.854738	0.175567	1	1	1	1	1	1	1	1	0.12933	1	1	0.000219994	1	0.012871	1	1	1	1	1	1	1	1	1	1	1	1	1	1	1	1	1	1	1	1	1	1	1	0.298721	1	1
Lachnospiraceae_bacterium_3_1_57FAA_CT1	1	1	1	1	3.05559e-05	0.000301541	5.87517e-05	1	2.6472e-05	1	1	1	1	1	1	1	0.0142015	1	1	1	0.112278	1	1	1	1	1	1	1	1	1	1	1	1	1	1	0.0218595	1	1	1	1	1	1	1	1	1	1	1	1	1
Lachnospiraceae_bacterium_5_1_57FAA	1	1	1	1	0.927684	0.382354	0.740631	1	1	1	1	1	1	1	1	1	0.00203699	1	1	1	0.512629	1	1	1	1	1	1	1	1	1	1	1	1	1	1	1	1	1	1	1	1	1	1	1	1	1	1	1	1
Lachnospiraceae_bacterium_5_1_63FAA	1	1	1	1	1	1	1	0.376402	1	1.02459e-05	1	1	1	1	1	1	1	0.0122202	1	0.192384	1	1	0.00155526	1	1	1	1	1	1	1	1	1	1	1	1	0.119052	1	1	1	1	1	1	1	1	1	1	1	1	1
Lachnospiraceae_bacterium_7_1_58FAA	1	1	1	1	0.000497559	1	1	0.0450692	0.00659153	1	1	1	1	1	1	1	0.878015	1	1	1	0.0388084	1	1	1	1	1	1	1	1	1	1	1	1	1	1	1	1	1	1	1	1	1	1	1	1	1	1	1	1
Lachnospiraceae_bacterium_8_1_57FAA	1	1	1	1	1	1	1	1	1	1	1	1	1	1	1	1	1	1	1	1	1	1	1	1	1	1	1	1	1	1	1	1	1	1	1	1	1	1	1	1	1	1	1	1	1	1	1	1	1
Roseburia_hominis	1	1	1	1	0.00370423	1	1	0.128378	1	0.0344668	1	1	1	1	1	1	1	0.445518	1	1	1	1	1	1	1	1	1	1	1	1	1	1	1	1	1	0.000478437	1	1	1	1	1	1	1	1	1	1	1	1	1
Roseburia_intestinalis	1	1	1	1	1	1	1	1	1	0.749933	1	1	1	1	1	1	1	0.0223072	1	0.323174	0.284871	1	1	1	1	1	1	1	1	1	1	1	1	1	1	1	1	1	1	1	1	1	1	1	1	1	1	1	1
Roseburia_inulinivorans	1	1	1	1	1	1	1	1	1	0.00591613	1	1	1	1	1	1	1	1	1	1	0.169305	1	1	1	1	1	1	1	1	1	1	1	1	1	1	1	1	1	1	1	1	1	1	1	1	1	1	1	1
Roseburia_unclassified	1	1	1	1	1	1	1	1	1	1	1	1	1	1	1	1	1	1	1	1	1	1	1	1	1	1	1	1	1	1	1	1	1	1	1	1	1	1	1	1	1	1	1	1	1	1	1	1	1
Oscillibacter_unclassified	1	1	1	1	4.46327e-06	0.00859267	5.03333e-06	1.33757e-05	1.42829e-09	4.08008e-06	1	1	1	1	1	1	1	0.00430981	1	0.306029	0.0838638	1	1	1	1	1	1	1	1	1	1	1	1	1	1	0.000175563	1	1	1	1	1	1	1	1	1	1	1	1	1
Clostridium_bartlettii	1	1	1	1	1	1	1	1	1	1	1	1	1	1	1	1	1	1	1	1	1	1	1	1	1	1	1	1	1	1	1	1	1	1	1	1	1	1	1	1	1	1	1	1	1	1	0.0124483	1	1
Clostridium_difficile	1	0.643018	1	0.0595905	1	1	1	1	1	1	0.219634	0.0320295	0.563239	1	1	1	1	1	0.000178959	1	1	1	1	0.073901	1	0.0047525	0.0788004	0.0345888	1	1	0.155472	0.00242897	0.153472	0.343567	1	1	0.052885	1	0.1043	1	0.214561	0.0484311	0.0221112	1	0.0185887	1	1	1	0.051973
Peptostreptococcaceae_noname_unclassified	1	1	1	1	1	1	1	1	1	1	1	1	1	1	1	1	1	1	1	1	1	1	1	1	1	1	1	1	1	1	1	1	1	1	1	1	1	1	1	1	1	1	1	1	1	1	1	1	1
Anaerotruncus_colihominis	1	1	1	1	0.000101053	1	0.205956	1	1	1	1	1	1	1	1	1	0.00735745	1	1	1	1	1	1	1	1	1	1	1	1	1	1	1	1	1	1	1	1	1	1	1	1	1	1	1	1	1	1	1	1
Faecalibacterium_prausnitzii	1	1	1	1	0.0134263	1	6.72822e-06	0.111733	6.66806e-05	2.18519e-05	1	1	1	1	1	1	1	0.075148	1	0.0108562	1.59988e-10	1	1	1	1	1	1	1	1	1	1	1	1	1	1	0.0212612	1	1	1	1	1	1	1	1	1	1	1	1	1
Ruminococcus_bromii	1	1	1	1	0.00252751	1	1	2.0699e-06	0.0927177	6.17354e-10	1	1	1	1	1	1	1	1	1	0.0226119	1	0.14307	1	1	1	1	1	1	1	1	1	1	1	1	1	1	1	1	1	1	1	1	1	1	1	1	1	1	1
Ruminococcus_lactaris	1	1	1	1	1	1	1	1	1	0.0957291	1	1	1	1	1	1	1	1	1	1	1	1	1	1	1	1	1	1	1	1	1	1	1	1	1	0.139727	1	1	1	1	1	1	1	1	1	1	1	1	1
Subdoligranulum_unclassified	1	1	1	1	0.00219975	1	1	4.27588e-06	0.000203923	0.000503225	1	1	1	0.689138	1	1	1	1	1	4.9055e-07	0.000733826	1	1	1	1	1	1	1	1	1	1	1	1	1	1	0.00395969	1	1	1	1	1	1	1	1	1	1	1	1	1
Coprobacillus_unclassified	1	0.502077	1	0.728509	1	1	1	1	1	1	1	0.00270367	0.427907	1	1	1	1	1	0.1384	1	1	1	1	0.049797	1	0.00189632	1	0.129278	0.237615	1	0.005138	0.34552	0.166237	0.00210441	1	1	1	1	0.415603	1	0.179526	0.0203925	0.21292	1	0.0571931	1	9.06878e-06	1	0.431274
Clostridium_innocuum	1	1	1	1	1	1	1	1	1	1	1	1	1	1	1	1	0.228926	0.0414666	0.890046	1	1	1	1	1	1	1	1	1	1	1	1	1	1	1	1	1	1	1	1	1	1	1	1	1	1	1	0.0175355	1	1
Clostridium_ramosum	1	1	1	1	1	1	1	1	1	1	1	0.0827161	0.180069	1	1	1	1	1	0.248263	1	1	1	1	0.0788767	1	0.00718313	1	0.110337	1	1	0.0442158	1	0.369978	0.098261	1	1	1	1	1	1	0.546075	0.0894628	0.281568	1	0.122543	1	0.000359996	1	1
Erysipelotrichaceae_bacterium_2_2_44A	1	1	1	1	1	1	1	1	1	1	1	1	1	1	1	1	0.000655716	1	1	1	1	1	1	1	1	1	1	1	1	1	1	1	1	1	1	1	1	1	1	1	1	1	1	1	1	1	0.0489565	1	1
Erysipelotrichaceae_bacterium_21_3	1	1	1	1	1	1	1	1	1	1	1	1	1	1	1	1	0.000172776	1	1	1	1	1	1	1	1	1	1	1	1	1	1	1	1	1	1	1	1	1	1	1	1	1	1	1	1	1	1	1	1
Erysipelotrichaceae_bacterium_6_1_45	1	1	1	1	1	1	1	1	1	1	1	1	1	1	1	1	0.0579799	1	1	1	1	1	1	1	1	1	1	1	1	1	1	1	1	1	1	1	1	1	1	1	1	1	1	1	1	1	1	1	1
Holdemania_filiformis	1	1	1	1	0.265953	0.0220072	1	1	0.68103	1	1	1	1	1	1	1	1	1	1	1	1	1	1	1	1	1	1	1	1	1	1	1	1	1	1	1	1	1	1	1	1	1	1	1	1	1	1	1	1
Dialister_invisus	1	1	1	1	1	1	1	1	1	1	1	1	1	1	1	1	1	1	1	1	1	1	1	1	1	1	1	1	1	1	1	1	1	1	1	1	1	1	1	1	1	1	1	1	1	1	1	1	1
Megamonas_hypermegale	1	1	1	1	1	1	1	0.0441484	1	0.137633	1	1	1	1	1	1	1	1	1	1	1	1	1	1	1	1	1	1	1	1	1	1	1	1	1	1	1	1	1	1	1	1	1	1	1	1	1	1	1
Megamonas_unclassified	1	1	1	1	1	1	1	0.0484905	1	0.125349	1	1	1	1	1	1	1	1	1	1	1	1	1	1	1	1	1	1	1	1	1	1	1	1	1	1	1	1	1	1	1	1	1	1	1	1	1	1	1
Megasphaera_micronuciformis	1	1	1	1	0.533289	1	1	1	1	1	1	1	1	1	1	1	1	1	1	1	1	1	1	1	1	1	1	1	1	1	1	1	1	1	1	1	1	1	1	1	1	1	1	1	1	1	1	1	1
Veillonella_atypica	1	1	1	1	1	1	1	1	1	1	1	1	1	1	1	1	1	1	1	1	1	1	1	1	1	1	1	1	1	1	1	1	1	1	1	1	1	1	1	1	1	1	1	1	1	1	1	0.392708	1
Veillonella_dispar	1	1	1	1	0.000822678	1	1	1	1	1	1	1	1	1	1	1	1	1	1	1	1	1	1	1	1	1	1	1	1	1	1	1	1	1	1	1	1	1	1	1	1	1	1	1	1	1	1	0.0298872	1
Veillonella_parvula	1	1	1	1	1	1	1	1	1	1	1	1	0.489536	1	1	1	1	1	1	1	1	1	1	1	0.230443	1	1	0.61717	0.211878	1	1	1	1	0.0817693	1	1	1	1	1	1	0.908405	1	1	1	1	1	1	1	1
Veillonella_unclassified	1	1	1	1	1	1	1	1	0.631965	1	1	1	1	1	1	1	1	1	1	1	1	1	1	1	1	1	1	1	1	1	1	1	1	1	1	1	1	1	1	1	1	1	1	1	1	1	1	1	1
Brevundimonas_diminuta	1	1	1	1	1	1	1	1	1	1	1	1	1	1	1	1	1	1	1	1	0.755846	1	1	1	1	1	1	1	1	1	1	1	1	1	1	1	1	1	1	1	1	1	1	1	1	1	1	1	1
Agrobacterium_tumefaciens	1	1	1	1	1	1	1	1	1	1	1	1	1	1	1	1	1	1	1	1	1	1	1	1	1	1	1	1	1	1	1	1	1	1	1	1	1	1	1	1	1	1	1	1	1	1	1	1	1
Agrobacterium_unclassified	1	1	1	1	1	1	1	1	1	1	1	1	1	1	1	1	1	1	1	1	1	1	1	1	1	1	1	1	1	1	1	1	1	1	1	1	1	1	1	1	1	1	1	1	1	1	1	1	1
Achromobacter_piechaudii	1	1	1	1	1	1	1	1	1	1	1	1	1	1	1	1	1	1	1	1	1	1	1	1	1	1	1	1	1	1	1	1	1	1	1	1	1	1	1	1	1	1	1	1	1	1	1	1	1
Alcaligenes_unclassified	1	1	1	1	1	1	1	1	1	1	1	1	1	1	1	1	1	1	1	0.677685	0.442255	1	1	1	1	1	1	1	1	1	1	1	1	1	1	1	1	1	1	1	1	1	1	1	1	1	1	1	1
Bordetella_unclassified	1	1	1	1	1	1	1	1	1	1	1	1	1	1	1	1	1	1	1	1	1	1	1	1	1	1	1	1	1	1	1	1	1	1	1	1	1	1	1	1	1	1	1	1	1	1	1	1	1
Sutterella_wadsworthensis	1	1	1	1	0.703244	1	1	5.52451e-05	0.0595323	0.036728	1	1	1	1	1	1	1	1	1	1	0.00685954	1	1	1	1	1	1	1	1	1	1	1	1	1	1	1	1	1	1	1	1	1	1	1	1	1	1	1	1
Bilophila_unclassified	1	1	1	1	4.59193e-08	0.000193378	0.0354899	0.17588	2.42073e-10	0.0703093	1	1	1	1	1	1	1	1	1	1	1	1	1	1	1	1	1	1	1	1	1	1	1	1	1	3.4855e-06	1	1	1	1	1	1	1	1	1	1	1	1	1
Bilophila_wadsworthia	1	1	1	1	1	1	1	1	0.945611	1	1	1	1	1	1	1	1	1	1	1	1	1	1	1	1	1	1	1	1	1	1	1	1	1	1	0.596266	1	1	1	1	1	1	1	1	1	1	1	1	1
Enterobacter_cloacae	2.16148e-38	1	1	0.0846866	1	1	1	1	1	1	1	0.0317345	1.32605e-05	1	1	1	1	1	1	1	1	1	1	0.000614701	0.000296533	0.000494994	1	0.000175376	1	1.7283e-11	0.000116794	7.73682e-06	0.00123774	0.00642572	1	1	1	1	1	1	0.000485015	0.000517995	0.0101829	2.25074e-11	1	0.127468	1	1	5.06923e-06
Escherichia_coli	1	4.13671e-47	1.20547e-21	7.19048e-13	1	1	1	1	1	1	1	1.83399e-10	2.61861e-08	1	1	1	1	1	1	1	1	1	1	1.72127e-10	2.59404e-17	3.38475e-09	6.24625e-23	8.06756e-08	2.08705e-25	1	3.16178e-11	1	1.63443e-12	7.7369e-10	1	1	2.16618e-21	5.399e-39	7.35548e-31	2.00471e-36	5.33219e-09	4.54027e-08	1.31576e-07	1	1.65666e-14	1	1	1	6.05969e-08
Escherichia_unclassified	0.0104938	8.17681e-18	8.25048e-12	2.53368e-16	1	1	1	1	1	1	1	9.39527e-16	4.49711e-16	1	1	1	1	1	1	1	1	1	1	1.56028e-14	6.11546e-23	2.02053e-19	3.13209e-11	6.59452e-15	1.08498e-12	0.247478	1.61196e-17	0.00112222	3.29205e-18	3.74329e-14	1	1	1.29638e-13	8.90233e-15	1.5428e-16	7.41201e-17	1.01195e-17	1.06446e-15	1.44225e-12	0.0160188	3.07229e-17	1	1	1	4.89064e-15
Klebsiella_oxytoca	0.0348457	1	1	1	1	1	1	1	1	1	0.000167273	0.76692	0.18	1	1	1	1	1	1	1	1	1	1	0.55697	1	1	1	0.150084	1	4.85627e-05	0.0487111	5.87362e-05	1	0.0638441	1	1	1	1	1	1	0.575533	0.100082	0.930302	0.00106066	1	1	1	1	0.213801
Klebsiella_pneumoniae	1	1	1	0.000118189	1	1	1	1	1	1	7.94627e-23	0.000915729	0.000142004	1	1	1	1	1	1	1	1	1	1	0.000113138	1	0.00919239	4.20339e-06	0.000610061	1	8.46911e-08	0.00740278	2.01149e-09	0.00878178	0.0363605	1	1	0.0102757	1	1	1	0.119459	0.0110366	0.000606275	0.000809404	7.82226e-05	3.99987e-07	1	1	0.056683
Klebsiella_unclassified	0.00713543	1	1	1	1	1	1	1	1	1	1	1	1	1	1	1	1	1	1	1	1	1	1	1	1	1	1	1	1	1	1	1	1	1	1	1	1	1	1	1	1	1	1	1	1	1	1	1	1
Haemophilus_parainfluenzae	1	1	1	0.541871	1	1	1	1	1	1	1	0.28939	1	1	1	1	1	1	1	1	1	1	1	0.335829	1	0.585033	1	0.233003	1	1	0.400372	0.0148727	1	4.89677e-06	1	1	1	1	1	1	0.226707	0.134024	0.100935	1	1	0.144832	1	1	0.527698
Akkermansia_muciniphila	1	1	1	1	0.0138887	1	1	0.0847772	0.500327	1	1	1	1	1	1	1	1	1	1	1	1	1	1	1	1	1	1	1	1	1	1	1	1	1	1	1	1	1	1	1	1	1	1	1	1	1	1	1	1
Saccharomyces_cerevisiae	1	1	1	1	1	1	1	1	1	1	1	1	1	1	1	1	1	1	1	1	1	1	1	1	1	1	1	1	1	1	1	1	1	1	1	1	1	1	1	1	1	1	1	1	1	1	0.0943931	1	1
C2likevirus_unclassified	1	1	1	1	1	1	1	1	1	1	1	1	1	1	1	1	1	1	1	1	1	1	1	1	1	1	1	1	1	1	1	1	1	1	1	1	1	1	1	1	1	1	1	1	1	1	1	1	1
[truncated: 29 more columns]

## Sheet: rho
	ACT.2	ampC	ampC1	ampH	cblA.1	CBP.1	cepA	cfxA2	cfxA4	cfxA6	LEN.32	ompA	ompK37	PBP1a	PBP2b	PBP2x	vanG	vanRD	vanTG	vanUG	vanVB	vanWG	vanYB	acrA	acrB	acrE	acrF	acrR	acrS	adeF	baeR	baeS	cpxA	CRP	efrB	ermF	evgA	evgS	gadW	gadX	H.NS	kpnE	kpnF	kpnG	lptD	lsaA	lsaB	lsaC	marA
Actinomyces_graevenitzii	0.0502475	0.106636	0.114468	0.060815	-0.134273	0.068768	-0.102926	-0.0244454	-0.117431	-0.0463967	-0.103648	0.16578	0.146742	0.125545	0.22313	0.0684024	0.125144	0.231653	0.261894	0.238205	0.198152	0.363413	0.194203	0.0915736	0.0966769	0.107258	0.0354702	0.148532	0.0673596	0.16167	0.101289	0.0757006	0.0753861	0.220465	0.0821022	-0.106969	0.0504884	0.0204166	0.0355897	0.03123	0.163183	0.0884932	0.0179124	0.0767282	0.0581023	0.151895	0.164304	0.426565	0.0988709
Actinomyces_odontolyticus	0.121681	-0.128739	-0.036369	-0.124564	-0.256771	0.134304	-0.263231	-0.192643	-0.180764	-0.150827	-0.13614	-0.167271	-0.0709558	0.247371	0.199337	0.298817	0.0166405	-0.17637	-0.0408868	-0.135078	0.182059	0.0772491	0.0402841	-0.143173	-0.0673199	-0.0252946	-0.171149	-0.0530523	-0.115203	-0.0444638	-0.128046	-0.121534	-0.134636	-0.0982346	0.0801257	-0.18135	-0.114781	-0.140599	-0.0875974	-0.0860736	-0.0777167	-0.0758478	-0.106431	0.0102257	-0.172089	0.0423311	-0.0875575	0.202354	-0.103
Rothia_mucilaginosa	0.289166	-0.131274	-0.0514134	0.130558	-0.306889	-0.0417666	-0.405832	-0.22761	-0.167395	-0.22312	0.0507509	0.0783528	0.177136	0.378561	0.253885	0.402567	-0.0692177	-0.230718	-0.0227349	-0.198206	0.105756	-0.0202172	-0.0600134	0.124788	0.0741282	0.118961	-0.00546284	0.159385	-0.108013	0.288152	0.0954098	0.172825	0.0614466	0.18721	0.391441	-0.218374	-0.0157828	-0.185475	-0.132294	-0.0756371	0.163535	0.129215	0.125391	0.223923	0.078642	0.335105	-0.132446	0.337151	0.134256
Bifidobacterium_adolescentis	-0.118397	-0.0657098	-0.0082773	-0.232295	0.161334	0.105545	0.206065	0.273677	0.253137	0.423413	-0.128426	-0.19553	-0.245946	-0.213839	-0.137354	-0.120759	0.0941163	0.275179	-0.0836995	0.291049	0.202363	0.185082	0.110048	-0.23468	-0.172949	-0.183721	-0.195561	-0.234702	-0.135829	-0.229461	-0.23288	-0.18136	-0.161285	-0.241822	-0.13772	0.240844	-0.156673	-0.0731233	-0.124524	-0.065498	-0.19566	-0.22149	-0.216319	-0.18028	-0.148124	-0.148898	-0.0500143	0.0572652	-0.239103
Bifidobacterium_animalis	0.187278	0.161112	0.155617	0.12756	-0.110232	0.0486816	0.0263508	0.00500865	0.0196228	-0.00106724	-0.0131835	0.0952987	0.108654	-0.0563677	0.0898246	-0.00930877	-0.132045	0.152761	-0.0275952	0.0338148	0.025331	-0.123021	0.116256	0.163312	0.14203	0.132665	0.12513	0.14739	0.166933	0.152863	0.147012	0.150244	0.119494	0.154605	-0.0577309	0.0918714	0.144836	0.155895	0.130442	0.174414	0.160422	0.179283	0.103976	0.11	0.135109	0.0868059	0.117119	0.141334	0.132701
Bifidobacterium_bifidum	0.0191011	-0.0498096	-0.019119	-0.147015	0.182634	-0.0452739	0.207206	0.292844	0.218443	0.381391	-0.139924	-0.11429	-0.137592	-0.126292	-0.059507	-0.128449	0.244969	0.311572	0.100993	0.248341	0.277959	0.285364	0.249073	-0.137963	-0.0729045	-0.214817	-0.0964654	-0.18162	-0.117416	-0.0704275	-0.129334	-0.157144	-0.146007	-0.1957	-0.0929112	0.233453	-0.122849	-0.108639	-0.0981712	-0.0743441	-0.167234	-0.190326	-0.183124	-0.0752437	-0.141191	-0.120844	0.148257	-0.0409297	-0.168631
Bifidobacterium_breve	0.0898451	0.224012	0.339202	0.234968	-0.104873	-0.0746223	0.334541	0.00302523	-0.137832	0.0166685	0.026258	0.240398	0.207048	-0.0620944	-0.0508811	-0.227009	0.102014	-0.168435	-0.0230367	-0.0340144	0.0523762	0.0354598	0.0660615	0.218131	0.250236	0.222775	0.223949	0.229143	0.183255	0.277471	0.224155	0.0842853	0.260554	0.297656	-0.0850065	-0.075599	0.216716	0.253788	0.272003	0.230881	0.253692	0.201621	0.205286	0.170644	0.252811	0.118537	-0.100877	-0.0633787	0.172516
Bifidobacterium_catenulatum	0.132301	0.124447	0.0505118	0.171715	-0.075597	0.176303	-0.150171	-0.0885644	-0.00458831	-0.0201569	0.0844374	0.313224	0.203376	-0.0869072	-0.0846552	-0.0626837	0.000992678	0.0509127	0.173374	0.366332	0.0350466	0.1676	0.0888562	0.209545	0.198908	0.219115	0.118199	0.212778	0.0992676	0.183605	0.231315	0.244037	0.198166	0.356562	0.261297	0.0668699	0.106233	0.0510429	0.102045	0.0950768	0.297378	0.197459	0.201999	0.230108	0.222116	0.319481	0.00179696	0.115467	0.188526
Bifidobacterium_longum	-0.077748	-0.0708413	0.0252412	-0.0886265	0.309502	0.254216	0.173163	0.37422	0.287939	0.330614	-0.135286	-0.0381995	-0.0323041	-0.0389454	0.167635	0.0573074	0.273884	0.415195	0.235778	0.403991	0.437304	0.299136	0.394786	-0.0859846	-0.110049	-0.059504	-0.0584734	-0.0904939	-0.0829397	-0.0416825	-0.097068	-0.105492	-0.0882802	-0.0446998	0.169486	0.186592	-0.0490013	-0.0292663	-0.062307	-0.0558187	-0.0758768	-0.0992637	-0.0977846	-0.123334	-0.0534241	-0.114493	0.310132	0.254794	-0.0998589
Bifidobacterium_pseudocatenulatum	0.0231877	-0.0306054	-0.056717	-0.022603	0.0660357	0.201608	0.105371	0.179453	0.220186	0.261195	-0.0399364	0.0349786	-0.0502099	-0.17699	-0.00916123	-0.0930518	0.192536	0.355152	0.200567	0.466766	0.189248	0.285268	0.35555	-0.0391178	-0.010875	-0.0276025	-0.0741908	-0.00362007	-0.00944386	0.0258912	-0.0387625	-0.0151674	-0.0758304	0.0501098	0.143443	0.346942	-0.0575223	-0.0260349	-0.0028266	0.00432224	-0.00694878	-0.0450713	-0.0376487	0.0098667	-0.037999	-0.0102645	0.0758069	0.150771	-0.0366216
Adlercreutzia_equolifaciens	-0.173438	-0.0579052	-0.0923188	-0.225633	0.210974	0.046651	0.163731	0.228774	0.162822	0.122278	-0.120481	-0.185196	-0.207262	-0.120288	-0.0669145	-0.0605835	0.465762	0.413154	0.230958	0.33785	0.156068	0.455119	0.267824	-0.223514	-0.207151	-0.202871	-0.183448	-0.225122	-0.124779	-0.253602	-0.201443	-0.219766	-0.22585	-0.220604	-0.0529718	-0.022494	-0.189608	-0.143791	-0.118297	-0.0972536	-0.1859	-0.208623	-0.281261	-0.25072	-0.143702	-0.187745	0.0982304	0.0231129	-0.2562
Atopobium_parvulum	0.0931955	-0.154854	-0.153438	-0.1071	-0.212398	-0.0678464	-0.107355	-0.151482	-0.130796	-0.110798	-0.0304594	-0.155356	-0.0224483	0.243225	0.217424	0.220603	-0.0540233	-0.113496	-0.0809661	-0.198009	0.0170968	0.0431615	-0.007554	-0.114197	-0.0539899	-0.091311	-0.14822	-0.0314871	-0.151028	-0.0137736	-0.103344	-0.0958151	-0.0888623	-0.102295	0.027069	-0.0506689	-0.157155	-0.194006	-0.176858	-0.145646	-0.103738	-0.0702832	-0.141871	-0.0110703	-0.199008	-0.104782	-0.169766	0.0701248	-0.101042
Collinsella_aerofaciens	-0.0452449	-0.0991566	-0.0842143	-0.199277	0.430267	0.117222	0.316309	0.506853	0.394832	0.573132	-0.193359	-0.180439	-0.226058	-0.204321	-0.0957499	-0.0632296	0.404051	0.610534	0.161178	0.474357	0.381291	0.379191	0.419603	-0.224826	-0.113097	-0.234033	-0.185887	-0.256278	-0.111706	-0.163674	-0.214316	-0.242768	-0.205331	-0.264295	-0.00573139	0.302898	-0.209624	-0.0966028	-0.136734	-0.176498	-0.230552	-0.249967	-0.315402	-0.165938	-0.238278	-0.274406	0.209651	0.0462057	-0.260341
Eggerthella_lenta	0.0270872	0.0301335	0.00686779	-0.0276324	0.0511235	0.432003	0.102352	0.060832	0.159256	0.0696682	-0.087372	0.0152866	-0.0282098	-0.163288	-0.108282	-0.0575465	0.328177	0.291079	0.2112	0.358806	0.283023	0.32581	0.296057	-0.0292434	-0.0432124	0.0783071	-0.0632321	-0.018126	0.0520806	-0.0556823	-0.0283572	1.62973e-05	-0.0611916	0.0553446	-0.0117569	0.171769	-0.0495336	0.0228282	0.0503265	-0.0210164	0.0249744	-0.00983469	-0.0393387	-0.0569194	-0.0306011	-0.0922853	0.240444	0.137349	-0.0629881
Eggerthella_unclassified	-0.0560358	-0.0419679	-0.0941775	-0.198856	0.369245	0.474808	0.3103	0.253132	0.37784	0.208483	-0.199127	-0.142436	-0.15062	-0.217085	-0.100624	-0.145454	0.349094	0.385668	0.13211	0.418815	0.327652	0.377543	0.327483	-0.211225	-0.126102	-0.0642691	-0.204279	-0.201905	-0.0591672	-0.238151	-0.174884	-0.200267	-0.215066	-0.144596	-0.0654353	0.252144	-0.116796	-0.0141811	-0.0249121	-0.0288629	-0.142079	-0.157258	-0.172184	-0.253116	-0.162117	-0.249713	0.334151	0.00618047	-0.168358
Gordonibacter_pamelaeae	-0.104533	-0.0774273	-0.0886842	-0.138495	0.11418	0.220555	0.229112	0.149298	0.199551	0.137262	-0.112248	-0.0740682	-0.177852	-0.148957	-0.158537	-0.191488	0.437447	0.345928	0.371061	0.360601	0.234363	0.551865	0.315444	-0.144924	-0.161639	-0.0704012	-0.103053	-0.168074	-0.107503	-0.120037	-0.144062	-0.162827	-0.16259	-0.0643297	-0.0812645	0.0876018	-0.101413	-0.0790826	-0.0294153	-0.115948	-0.072933	-0.118853	-0.229917	-0.189102	-0.110879	-0.0515258	0.142077	0.0550141	-0.174332
Bacteroides_caccae	0.0658466	-0.130721	-0.0996527	-0.201229	0.423169	0.304015	0.526578	0.526531	0.527797	0.488983	-0.16898	-0.176399	-0.197384	-0.247906	-0.149797	-0.125564	0.270882	0.421904	-0.0151405	0.291626	0.397712	0.18452	0.364381	-0.165232	-0.108245	-0.213411	-0.161447	-0.227431	-0.161889	-0.105562	-0.18694	-0.171378	-0.180847	-0.170644	-0.0294266	0.335479	-0.210204	-0.15069	-0.175953	-0.123633	-0.187156	-0.166727	-0.252066	-0.0910709	-0.176385	-0.26332	0.190762	0.0533787	-0.165748
Bacteroides_dorei	0.146145	-0.156703	-0.128337	0.000985641	0.462003	0.229468	0.249885	0.354422	0.526871	0.416365	-0.0413025	-0.0668439	0.0187823	0.072082	-0.0315964	0.0528806	0.0968291	0.239004	0.084872	0.112911	0.408622	0.135212	0.218728	0.0668708	0.04063	-0.0118507	0.0319301	-0.0010518	-0.151083	0.108889	-0.0176847	-0.0217546	0.0228669	0.0657511	0.208587	0.554746	-0.0989836	-0.132844	-0.135523	-0.13946	-0.0410726	-0.0656287	-0.0466499	0.0369088	-0.0551544	0.108847	0.152359	-0.0654958	0.00994145
Bacteroides_finegoldii	-0.0620918	-0.0290941	-0.0966345	-0.212997	0.33307	0.256921	0.337982	0.223221	0.487034	0.349476	-0.128426	-0.14023	-0.166232	-0.221901	-0.0563374	-0.100371	-0.0483125	0.255686	-0.0406614	0.280906	0.315546	0.122884	0.087243	-0.189209	-0.0435498	-0.120441	-0.164826	-0.17504	-0.0556902	-0.145892	-0.17114	-0.182156	-0.116419	-0.0967699	0.0527511	0.317157	-0.0907731	0.00612867	-0.0883009	-0.0247423	-0.167267	-0.164307	-0.159044	-0.0542816	-0.142339	-0.0885414	0.0915588	0.0232891	-0.140152
Bacteroides_fragilis	-0.0445704	0.191937	0.159751	0.107576	0.170723	0.0529145	0.640653	0.134512	0.222363	0.175969	-0.0999544	0.108211	0.0372306	-0.153298	-0.0274034	-0.211056	0.0362463	0.128473	-0.00201738	0.0799485	0.156775	0.177156	0.0592138	0.102454	0.117516	0.0544839	0.122975	0.0290143	0.0769247	0.0366767	0.0637908	-0.119093	0.107654	0.204737	-0.058731	0.295362	0.0762738	0.210919	0.148898	0.147993	0.0438958	0.0160341	0.0433733	-0.0381323	0.0954051	-0.0704837	-0.0714538	-0.140753	0.0454719
Bacteroides_ovatus	-0.0882967	-0.268941	-0.293885	-0.286222	0.742299	0.304126	0.634993	0.603266	0.661033	0.605567	-0.148858	-0.281488	-0.261706	-0.221585	-0.061941	-0.090786	0.256382	0.367414	-0.00382606	0.306771	0.473116	0.204044	0.250039	-0.265077	-0.229378	-0.284803	-0.263126	-0.313656	-0.227027	-0.211846	-0.280045	-0.282778	-0.309243	-0.213962	0.0188936	0.552199	-0.262927	-0.23409	-0.235449	-0.208579	-0.304803	-0.281842	-0.262572	-0.212691	-0.265127	-0.126966	0.22255	-0.109374	-0.235845
Bacteroides_stercoris	-0.0108126	-0.154631	-0.112929	-0.0793687	0.654957	0.0880165	0.359109	0.65145	0.422442	0.505405	-0.041601	-0.108708	-0.0965924	-0.0537836	-0.0421652	0.0726395	0.233458	0.293253	0.0424671	0.190398	0.403848	0.154058	0.228826	-0.121391	-0.126733	-0.14356	-0.0867224	-0.157509	-0.146272	-0.0802891	-0.125052	-0.102985	-0.0965524	-0.146399	0.134688	0.267998	-0.084545	-0.144832	-0.160274	-0.135392	-0.125855	-0.141526	-0.128997	-0.0521313	-0.0623492	0.0274007	0.207737	-0.110254	-0.108908
Bacteroides_thetaiotaomicron	-0.152336	-0.0302795	-0.117351	-0.180112	0.608381	0.218054	0.537942	0.429231	0.590147	0.376999	-0.0991293	-0.104133	-0.150924	-0.242288	-0.18133	-0.247662	0.387117	0.353284	0.120192	0.343383	0.354747	0.341486	0.160269	-0.162465	-0.0697102	-0.100993	-0.0773594	-0.20982	-0.108507	-0.169398	-0.12287	-0.219928	-0.142137	-0.147627	-0.0436434	0.386779	-0.0272629	0.0142329	-0.0554218	-0.075861	-0.137907	-0.150837	-0.166521	-0.163364	-0.0935686	-0.165505	0.248364	-0.122448	-0.104239
Bacteroides_uniformis	-0.0242074	-0.189237	-0.182541	-0.163758	0.911272	0.183488	0.452593	0.72426	0.635412	0.546582	-0.115812	-0.21773	-0.143751	-0.133112	-0.124733	-0.0643715	0.26047	0.349619	0.0631182	0.325533	0.45146	0.235319	0.305477	-0.152802	-0.0927325	-0.173955	-0.132327	-0.223389	-0.238119	-0.127278	-0.203718	-0.193377	-0.192722	-0.185783	0.143778	0.46267	-0.173063	-0.117601	-0.144832	-0.158941	-0.1838	-0.230713	-0.231415	-0.116175	-0.159341	-0.0333292	0.2515	-0.106926	-0.141315
Bacteroides_vulgatus	0.0655651	-0.130754	-0.161139	-0.12744	0.65029	0.464154	0.338683	0.636822	0.627774	0.53056	-0.0928538	-0.133307	-0.126055	-0.138062	-0.09092	-0.0211001	0.265508	0.39864	0.0279341	0.267589	0.40507	0.277012	0.362388	-0.100421	-0.0710971	-0.0847673	-0.12121	-0.149612	-0.137686	-0.0848734	-0.109728	-0.103524	-0.116154	-0.0615563	0.177082	0.47461	-0.130677	-0.0848058	-0.10107	-0.126658	-0.100777	-0.132236	-0.152585	-0.066344	-0.127464	-0.0183255	0.231136	0.0222129	-0.0609476
Bacteroides_xylanisolvens	-0.0575828	-0.0540857	-0.166196	-0.173799	0.419461	0.265206	0.516048	0.198039	0.482834	0.274182	-0.151039	-0.132114	-0.130289	-0.268504	-0.139062	-0.208829	0.33526	0.27461	0.208978	0.273733	0.402559	0.387098	0.259717	-0.110746	-0.058034	-0.107064	-0.147965	-0.14542	-0.0376177	-0.1183	-0.136498	-0.212662	-0.169473	-0.0815099	-0.0455876	0.356548	-0.174171	-0.0950051	-0.0991776	-0.0922988	-0.14203	-0.16087	-0.156303	-0.149592	-0.156775	-0.193128	0.210828	-0.0455708	-0.110599
Bacteroidales_bacterium_ph8	0.105947	-0.0559148	0.0211117	-0.0988426	0.36445	0.00872495	0.241846	0.330629	0.277088	0.316873	-0.103648	-0.0456865	-0.0761055	-0.171345	-0.0361761	-0.0654482	0.16606	0.346757	-0.0841029	0.199735	0.184373	0.120731	0.151771	-0.016705	0.000481035	-0.0500792	-0.0655319	-0.0614513	-0.0653128	0.0215085	-0.0264128	-0.0357205	-0.038403	-0.0378801	0.0266725	0.344776	-0.0784639	-0.0184248	-0.00816166	-0.00724255	-0.0369805	-0.0619695	-0.0950853	0.0287343	-0.0800313	-0.161514	0.182284	-0.114077	-0.0431216
Barnesiella_intestinihominis	-0.0255761	0.032423	-0.0638357	-0.202225	0.423301	0.259262	0.422046	0.352207	0.522118	0.419804	-0.151039	-0.117484	-0.16794	-0.239574	-0.107396	-0.105186	0.149284	0.369409	-0.121279	0.252088	0.29311	0.129407	0.124509	-0.135013	-0.0344923	-0.128779	-0.124791	-0.175877	-0.086012	-0.166827	-0.115672	-0.202465	-0.0949613	-0.152658	-0.0215163	0.411987	-0.068458	-0.0321791	-0.0167927	-0.0630632	-0.132796	-0.153491	-0.202489	-0.100991	-0.124443	-0.235364	0.120688	-0.0457025	-0.106671
Odoribacter_splanchnicus	-0.0503747	-0.087157	-0.134645	-0.240628	0.520338	0.187921	0.356937	0.259687	0.456901	0.230945	-0.116405	-0.162332	-0.16255	-0.172983	-0.145549	-0.139625	0.179061	0.302466	-0.0658338	0.219801	0.224718	0.165207	0.0714328	-0.145316	-0.0508173	-0.104964	-0.155558	-0.17772	-0.128176	-0.0835016	-0.130519	-0.171214	-0.16066	-0.107407	0.00165784	0.458004	-0.148857	-0.0994812	-0.0724803	-0.0799471	-0.147424	-0.175199	-0.168456	-0.0693056	-0.150869	-0.181393	0.145998	-0.0170094	-0.142059
Parabacteroides_distasonis	0.129368	-0.119838	-0.0732677	-0.0445841	0.524327	0.393753	0.366178	0.467506	0.496533	0.341861	-0.0852197	-0.108491	-0.0320882	-0.111686	-0.00350423	0.00465417	0.209476	0.183066	-0.0633177	0.0696307	0.33905	0.0828793	0.0727656	-0.0170071	-0.0646346	-0.107141	-0.138244	-0.0325671	-0.157488	0.0191027	-0.0686612	-0.0136365	-0.0373174	-0.00616633	0.10013	0.358947	-0.161718	-0.149277	-0.179617	-0.131229	-0.040868	-0.108509	-0.126827	0.0825523	-0.0582835	-0.0153733	0.157882	-0.0558663	-0.0264802
Parabacteroides_merdae	-0.126513	-0.0886126	-0.172186	-0.303463	0.527516	0.447813	0.491167	0.397702	0.731463	0.442607	-0.16918	-0.226641	-0.282	-0.321408	-0.185225	-0.201101	0.178008	0.379573	-0.072649	0.292259	0.28182	0.0761144	0.0519496	-0.24995	-0.147976	-0.234663	-0.219919	-0.319481	-0.11867	-0.289795	-0.222224	-0.251237	-0.21659	-0.244766	-0.00632582	0.489337	-0.145123	-0.0564283	-0.0707872	-0.133785	-0.250015	-0.23722	-0.268972	-0.226378	-0.247863	-0.244248	0.233555	-0.147889	-0.2102
Parabacteroides_unclassified	0.0322477	-0.0796243	-0.11398	-0.102023	0.289591	0.386415	0.322168	0.486387	0.364968	0.320441	-0.12201	-0.109383	-0.116436	-0.183613	-0.139822	-0.052433	0.283304	0.175376	0.0824578	0.183437	0.265825	0.159952	0.124876	-0.10174	-0.130883	-0.159638	-0.165105	-0.148115	-0.152256	-0.129167	-0.130502	-0.10015	-0.103225	-0.0920356	-0.00481099	0.168776	-0.118806	-0.0726793	-0.141133	-0.16788	-0.107209	-0.128073	-0.156274	-0.0919894	-0.127851	-0.0620311	0.150135	-0.123682	-0.0487945
Paraprevotella_unclassified	-0.00636836	-0.177818	-0.138369	-0.261886	0.367916	0.0965687	0.308032	0.394903	0.400838	0.497817	-0.124486	-0.193614	-0.227196	-0.185591	-0.0282372	0.0419503	-0.0253832	0.282362	-0.0923336	0.248768	0.291241	-0.0244491	-0.0175921	-0.245713	-0.171599	-0.240317	-0.260211	-0.228137	-0.180609	-0.141723	-0.231504	-0.179866	-0.190271	-0.22882	0.0766892	0.261497	-0.191006	-0.13892	-0.171604	-0.171915	-0.23119	-0.222502	-0.247025	-0.056947	-0.26138	-0.081789	0.116591	-0.0607434	-0.195382
Prevotella_copri	-0.0575691	-0.0582859	0.0340791	-0.186675	0.235248	0.297085	0.240677	0.181693	0.427391	0.587008	-0.124486	-0.0861011	-0.1508	-0.19835	-0.151922	-0.031801	0.00943505	0.212439	-0.13423	0.306158	0.350911	0.0415384	0.178451	-0.164304	-0.0305555	-0.163937	-0.122752	-0.220456	-0.0745429	-0.137143	-0.155846	-0.133584	-0.0777994	-0.118936	-0.0292177	0.187785	-0.112826	-0.0820947	-0.0901441	-0.0890112	-0.13208	-0.177286	-0.174332	-0.121135	-0.178792	-0.0791159	0.144687	-0.0320228	-0.201635
Alistipes_finegoldii	-0.09052	-0.100897	-0.132192	-0.190424	0.525089	0.271625	0.377511	0.260832	0.535225	0.325937	-0.136139	-0.197658	-0.246052	-0.216788	-0.171123	-0.220192	0.287151	0.232962	0.0637226	0.243537	0.314818	0.164514	0.210175	-0.18771	-0.0888576	-0.145121	-0.130228	-0.228492	-0.129881	-0.146233	-0.170808	-0.208796	-0.230661	-0.139583	-0.00212525	0.404702	-0.161909	-0.079236	-0.0491432	-0.0874226	-0.201006	-0.229131	-0.156885	-0.209957	-0.16762	-0.173148	0.122849	-0.0548974	-0.17553
Alistipes_indistinctus	0.0474156	-0.0414399	-0.0406241	-0.116699	0.401348	0.0957752	0.288433	0.378169	0.337734	0.345587	-0.103648	-0.0767214	-0.130181	-0.194083	-0.0929011	-0.100705	0.179995	0.291273	-0.0920741	0.240576	0.234636	0.0369238	0.0755226	-0.092399	-0.0372309	-0.146231	-0.0982513	-0.159637	-0.097598	-0.0583912	-0.0883548	-0.13412	-0.104108	-0.114341	0.0518904	0.233937	-0.101788	-0.0840868	-0.0817747	-0.0818527	-0.10535	-0.133457	-0.164445	-0.022381	-0.118742	-0.161514	0.143361	-0.0504078	-0.0992666
Alistipes_onderdonkii	0.0538821	-0.158017	-0.138285	-0.210834	0.467519	0.16505	0.470955	0.46135	0.405397	0.500725	-0.179504	-0.171905	-0.190219	-0.221486	-0.127902	-0.124154	0.267701	0.377287	0.0187692	0.279148	0.364561	0.253726	0.327682	-0.172143	-0.120978	-0.207815	-0.19456	-0.219537	-0.181416	-0.112449	-0.198936	-0.18626	-0.201531	-0.180476	-0.0854618	0.437952	-0.244283	-0.137756	-0.172401	-0.144116	-0.202385	-0.210122	-0.239883	-0.130482	-0.200031	-0.247588	0.115662	-0.140316	-0.177743
Alistipes_putredinis	-0.125968	-0.152572	-0.180074	-0.34765	0.501531	0.15337	0.446221	0.389313	0.496571	0.442246	-0.203666	-0.259863	-0.297797	-0.198627	-0.155973	-0.135239	0.187278	0.372549	0.0352782	0.382958	0.291454	0.319408	0.177032	-0.298497	-0.192523	-0.305718	-0.261604	-0.350843	-0.199428	-0.293889	-0.288121	-0.312542	-0.297773	-0.277878	0.0610804	0.442725	-0.23997	-0.130427	-0.159286	-0.137817	-0.313178	-0.322352	-0.31359	-0.278649	-0.283881	-0.217824	0.0962774	-0.105714	-0.253665
Alistipes_shahii	-0.0118011	-0.0565749	-0.110397	-0.217506	0.557251	0.26455	0.39443	0.332444	0.504713	0.421768	-0.172504	-0.187783	-0.188704	-0.322623	-0.162854	-0.172365	0.0800177	0.308144	-0.0412605	0.315023	0.325064	0.143842	0.13667	-0.158049	-0.0423069	-0.158815	-0.189595	-0.207977	-0.14494	-0.143185	-0.199493	-0.204236	-0.157709	-0.152437	0.00792326	0.460647	-0.164244	-0.0420725	-0.0927741	-0.0946518	-0.179072	-0.224946	-0.252622	-0.0851917	-0.175978	-0.189115	0.106953	-0.169052	-0.156544
Abiotrophia_defectiva	0.141847	-0.271819	-0.179706	0.0128745	-0.146204	-0.0542154	-0.306468	-0.0809437	-0.0857004	-0.0947031	-0.00706276	-0.0975326	0.043757	0.494284	0.150647	0.381413	-0.0938353	-0.242219	-0.0472878	-0.269344	0.0537805	-0.0397194	-0.106765	-0.0268851	-0.0758153	-0.0418169	-0.0755064	-0.0051178	-0.199193	0.018299	-0.0563384	0.0342839	-0.0433579	-0.0550998	0.19406	-0.0860422	-0.180553	-0.303908	-0.286927	-0.263226	-0.0785974	-0.0529797	-0.0518966	0.0612673	-0.123617	0.184288	-0.242833	0.0576714	-0.0516214
Granulicatella_adiacens	0.168051	-0.254119	-0.200807	0.062844	-0.0980964	-0.161348	-0.275428	-0.0374922	-0.129178	-0.075615	0.175171	0.0298608	0.104004	0.451701	0.235741	0.454616	-0.183028	-0.321985	-0.115196	-0.211054	0.0440005	-0.0547423	-0.034479	0.0797767	-0.0723355	0.0532672	0.00363947	0.106409	-0.229612	0.178844	0.0369552	0.151071	0.0501912	0.122256	0.316067	-0.1526	-0.0556385	-0.285734	-0.267874	-0.238451	0.0786614	0.0703028	0.0295875	0.152206	0.000116022	0.395107	-0.235868	0.104311	0.049649
Granulicatella_unclassified	0.220793	-0.153564	-0.102868	0.0667397	-0.0897227	-0.145199	-0.330256	-0.0314426	-0.0957268	-0.0899802	0.123546	0.0551374	0.189506	0.523762	0.461108	0.561722	-0.10156	-0.138173	0.0764778	-0.234198	0.0859055	-0.0349009	-0.0648641	0.123204	-8.28224e-05	0.0955339	0.014805	0.160439	-0.156317	0.188041	0.0881471	0.163184	0.0924938	0.126573	0.332529	-0.118623	-0.0268088	-0.214457	-0.161334	-0.163732	0.126396	0.125061	0.0838253	0.184229	0.0432842	0.290459	-0.0336999	0.316178	0.103392
Enterococcus_avium	0.050333	-0.0329649	0.0238114	-0.0332626	-0.10461	0.0702698	0.0633723	-0.121506	0.0829618	-0.0493049	0.0780044	0.00932542	0.00340271	0.0734536	0.0187564	-0.0756952	-0.0715489	-0.114295	0.00330892	0.0894992	0.0528414	-0.0657279	-0.081886	-0.0253151	-0.0297568	0.0743585	-0.0830532	-0.0245919	0.0158084	0.00860857	-0.018371	-0.0238002	-0.0188375	-0.00519813	0.113895	-0.116233	-0.0349429	-0.0320435	-0.0146429	0.0272358	-0.015136	0.0304587	0.0634107	-0.0191203	0.00875487	0.16227	-0.0550362	0.1432	-0.0290663
Enterococcus_faecalis	0.355528	-0.0718839	-0.113598	0.338311	-0.00774708	-0.115629	-0.259763	0.0134636	-0.0101227	-0.0337921	0.421647	0.300119	0.327857	0.210618	0.115035	0.181623	-0.163612	-0.227338	0.0193643	0.0180872	0.0587814	-0.0321707	-0.137423	0.345314	0.146465	0.289285	0.244657	0.324976	-0.0496148	0.450232	0.295173	0.431495	0.28437	0.420141	0.321869	-0.0580488	0.16896	-0.0964924	-0.0552959	-0.0567892	0.350233	0.311877	0.321324	0.454579	0.286732	0.841637	-0.0868208	0.0551291	0.330405
Enterococcus_faecium	0.0321679	-0.0289893	0.00288574	0.131424	-0.0585586	-0.100222	-0.168543	-0.100146	-0.032948	-0.0211522	0.10728	0.0853987	0.107338	-0.0386058	0.0159321	-0.110159	-0.0526714	-0.10621	0.0123449	0.0663924	0.15749	0.0174572	-0.0175972	0.156172	-0.00917039	0.0848447	0.0904097	0.127671	-0.00474565	0.12452	0.0587742	0.0332376	0.0949239	0.274044	0.322381	0.0828837	0.118276	-0.0648272	-0.00345512	-0.0136263	0.183631	0.0671714	0.159763	0.176407	0.0927401	0.42244	-0.0716959	-0.0873362	0.13018
Lactobacillus_casei_paracasei	-0.108233	0.0632532	-0.103496	-0.0761811	-0.0285196	0.0603591	0.112484	0.0391079	0.0629626	0.0176251	-0.0189625	-0.0234993	-0.0248548	0.052077	-0.00884084	0.0436907	0.00480427	0.0754683	0.0352287	0.059997	-0.0290097	0.0119825	0.121028	-0.0361167	-0.0520439	-0.0477079	-0.0169107	-0.0317314	-0.0506784	-0.0806285	-0.00644979	-0.0927272	-0.0619315	-0.0323853	0.0455127	0.0865637	0.0116673	-0.0229076	0.0013617	-0.0199645	-0.065856	-0.0365063	-0.0534874	-0.169987	-0.039964	-0.0995094	-0.14701	-0.0750674	-0.00106161
Lactobacillus_rhamnosus	0.0938418	-0.0710179	-0.0522624	0.119885	-0.188268	-0.107062	-0.264653	-0.115143	-0.0976448	-0.0833434	0.152907	0.00299196	0.0605596	0.358991	0.11376	0.240713	-0.0560108	-0.220025	0.0333589	-0.097749	0.0159555	-0.0206218	-0.0567733	0.0539101	-0.0322329	0.0515604	0.0404466	0.056073	0.00135203	0.125782	0.0514835	0.0606736	-0.00299262	0.052906	0.15768	-0.0870847	0.00335884	-0.0741454	-0.0744808	-0.0573029	0.0481781	0.0338979	0.0328192	0.0715014	-0.00175199	0.300175	-0.160571	-0.0383001	0.00645845
Lactococcus_lactis	-0.0681268	-0.128013	-0.142529	-0.0317779	-0.122063	-0.113766	-0.251	0.0297638	-0.130424	-0.113525	0.0967113	-0.10565	-0.027181	0.333519	0.152903	0.377821	-0.0665093	-0.106979	0.0330093	-0.150684	-0.14972	-0.0476358	-0.0822502	-0.0755992	-0.217201	-0.0617503	-0.0786973	-0.0540186	-0.128793	-0.000767668	-0.0835904	-0.00591993	-0.134206	-0.101423	0.138423	-0.097091	-0.0483811	-0.183026	-0.107335	-0.144818	-0.0651407	-0.0390111	-0.079874	-0.064714	-0.0748936	0.0523184	-0.14563	0.0178144	-0.0870595
Streptococcus_australis	0.104042	-0.00671436	-0.0851994	0.0294318	-0.118678	-0.033956	-0.124393	-0.0509113	-0.127142	-0.0365208	0.12634	0.0446768	0.123765	0.297325	0.368799	0.259422	0.23865	0.166176	0.164884	0.0877183	0.188474	0.156248	0.121593	0.0160346	0.0474077	0.00824563	0.0134004	0.135994	-0.0100596	0.110361	0.0304739	0.0734442	0.0139585	0.0806083	0.14314	-0.0214503	-0.0249986	-0.0732328	-0.0725611	-0.0210811	0.00223788	0.00735571	0.013324	0.133325	0.00341566	0.0628534	0.113095	0.245013	0.00901659
Streptococcus_infantis	0.0152378	0.0188354	0.0930147	0.0612545	-0.146981	-0.152832	-0.308229	-0.0954648	-0.182056	-0.18811	0.113516	0.0353493	0.15998	0.415482	0.211883	0.380634	-0.100546	-0.22012	0.0731435	-0.19203	-0.129993	-0.0922553	-0.0869815	0.0550696	0.0258401	0.038261	0.0592482	0.132695	-0.0454424	0.0719282	0.0455072	0.0375952	0.0443075	0.0074387	0.172227	-0.248005	-0.0055703	-0.0463438	-0.080536	-0.0301968	0.0211635	0.0203128	-0.0206876	0.0623986	0.0880912	0.167029	-0.213247	0.146597	0.0250104
Streptococcus_mitis_oralis_pneumoniae	0.263698	-0.111275	-0.0582893	0.116217	-0.015494	-0.11898	-0.310492	0.0276325	-0.0631045	-0.0727741	0.117336	0.0888689	0.20226	0.525593	0.504554	0.619975	-0.00901827	0.0173452	-0.0197338	-0.131628	0.145785	-0.0484639	0.0925577	0.155565	0.0566729	0.111138	0.0675227	0.153462	-0.0642979	0.292928	0.148562	0.181111	0.133143	0.0898512	0.307231	-0.0639872	0.0512798	-0.158354	-0.103202	-0.125515	0.0938001	0.134117	0.094275	0.25336	0.0500468	0.199331	0.142417	0.0559352	0.125068
Streptococcus_parasanguinis	0.165006	0.00800403	0.0736607	0.150113	-0.0279296	0.0126259	-0.220674	0.0292457	-0.0655013	-0.0265597	0.0914632	0.10646	0.185406	0.344923	0.485062	0.591888	0.0235252	-0.0113094	0.108473	-0.00710128	0.189583	0.100449	0.145293	0.14812	0.0815163	0.139307	0.129282	0.15148	0.0344064	0.159734	0.138311	0.130069	0.0752753	0.181902	0.307442	-0.0645847	0.113951	0.0134844	-0.0223899	0.0265131	0.142979	0.177123	0.112616	0.115167	0.0760855	0.259193	0.116647	0.294457	0.170116
Streptococcus_peroris	0.299978	-0.0790219	0.0483717	0.111175	-0.0607755	-0.0755669	-0.273656	0.0321123	-0.127396	-0.0892058	0.0400215	0.0648665	0.17856	0.531545	0.26184	0.398984	-0.0330378	-0.198292	-0.0448849	-0.1866	0.244233	-0.108674	-0.0654219	0.159888	0.0656753	0.0921279	0.071082	0.141207	-0.0871301	0.266658	0.102399	0.146558	0.105665	0.145017	0.334928	-0.0822672	0.00813325	-0.113043	-0.0830853	-0.0411865	0.108572	0.0872174	0.110984	0.230632	0.103728	0.325345	-0.0211666	0.153776	0.14058
Streptococcus_salivarius	0.0825033	0.264246	0.234506	0.255218	-0.0562769	0.121881	-0.142812	-0.0743087	-0.0771542	-0.00550622	0.141604	0.256411	0.29448	0.132203	0.217747	0.179177	0.0268475	0.271295	0.0624369	0.190286	0.0921074	0.0553469	0.158273	0.317596	0.204223	0.284947	0.292939	0.239447	0.332004	0.163908	0.247325	0.201093	0.254873	0.281704	-0.000325912	0.084506	0.307123	0.187069	0.248815	0.202979	0.275962	0.268035	0.292122	0.192394	0.239255	0.061885	0.243095	0.184916	0.197217
Streptococcus_sanguinis	0.121244	0.0436389	0.0537872	0.0437935	-0.0517121	-0.0248301	-0.0852039	-0.0444644	-0.00337523	0.0422328	0.00199301	0.146663	0.125823	0.218533	0.380641	0.301178	0.13032	0.279337	0.132033	0.163826	0.219244	0.258304	0.167994	0.114577	0.0969521	0.0900838	0.078964	0.0906506	0.105701	0.186086	0.134265	0.0988234	0.0809024	0.180345	0.159353	0.056021	0.0784299	0.00307739	0.0354065	0.0539101	0.137384	0.113657	0.0193172	0.0964301	0.0522079	0.09503	0.257942	0.264282	0.10011
Streptococcus_thermophilus	-0.0238604	-0.0378683	-0.00460108	-0.068801	-0.276573	-0.106563	-0.316466	-0.159659	-0.191638	-0.141481	-0.126421	-0.161518	-0.105517	0.408262	0.155047	0.399693	-0.150735	-0.191114	-0.00995761	-0.2489	-0.128238	-0.0945784	-0.0886282	-0.102235	-0.115113	-0.122605	-0.0520431	-0.137944	-0.00416933	-0.0881258	-0.112436	-0.142015	-0.158053	-0.128803	0.0586374	-0.15822	-0.127679	-0.101381	-0.075291	-0.0406197	-0.116732	-0.106269	-0.159355	-0.185438	-0.161684	-0.0335434	-0.169088	0.0258956	-0.161575
Clostridiaceae_bacterium_JC118	0.0559238	-0.131214	-0.150682	-0.111021	0.225636	0.224468	0.228791	0.260673	0.137113	0.161625	-0.0176694	-0.0512836	-0.0493304	-0.107124	-0.00882144	-0.0105018	0.263993	0.170237	-0.00383363	0.110751	0.12638	0.0464717	-0.0106266	-0.109551	-0.131677	-0.0834062	-0.148553	-0.109988	-0.0816922	-0.0673017	-0.0816127	-0.00948982	-0.10998	-0.112327	-0.113467	0.308745	-0.0834752	-0.0770124	-0.0772783	-0.164974	-0.0951454	-0.0376918	-0.0380851	-0.0351703	-0.0554751	-0.102451	0.191462	-0.0556131	-0.0543049
Clostridium_asparagiforme	0.00464971	-0.119852	-0.162085	-0.171047	0.297653	0.447811	0.430078	0.377958	0.382455	0.314666	-0.154678	-0.138845	-0.162678	-0.315846	-0.210364	-0.19286	0.295764	0.184122	0.0595545	0.248536	0.302893	0.211605	0.247821	-0.122534	-0.126739	-0.11813	-0.246151	-0.150004	-0.105259	-0.100543	-0.126319	-0.0589578	-0.169307	-0.0366905	-0.0160266	0.154655	-0.191398	-0.160784	-0.127987	-0.213238	-0.0668985	-0.094247	-0.189054	-0.0810427	-0.187189	-0.136722	0.240011	-0.0503076	-0.116259
Clostridium_bolteae	0.0370149	-0.0713424	-0.159794	-0.189537	0.384726	0.691808	0.314117	0.297541	0.440284	0.183694	-0.0757408	-0.16332	-0.159027	-0.237614	-0.17297	-0.0786756	0.278505	0.237105	0.0297103	0.236215	0.319629	0.190941	0.115191	-0.130021	-0.129704	-0.0731782	-0.181715	-0.156739	-0.0887162	-0.132216	-0.138445	-0.0885617	-0.190528	-0.0829715	-0.0830908	0.235954	-0.105084	-0.085261	-0.0327596	-0.0909084	-0.0935814	-0.113235	-0.139831	-0.108836	-0.141996	-0.0900977	0.283847	-0.0342559	-0.0647321
Clostridium_citroniae	0.129512	-0.0875139	-0.103291	-0.111492	0.263432	0.47837	0.218498	0.207689	0.272936	0.200634	-0.128428	-0.085188	-0.0594097	-0.0720292	-0.091238	-0.0725442	0.206012	0.12622	0.0149762	0.146406	0.331378	0.158451	0.226235	-0.0763776	-0.0347013	0.0233539	-0.200684	-0.0748591	-0.0689068	-0.00939712	-0.0640847	-0.0322659	-0.124754	0.030361	0.0565742	0.246935	-0.145313	-0.103859	-0.0757226	-0.153259	-0.049918	-0.102079	-0.0295656	-0.0283362	-0.0950063	-0.0456917	0.0882737	0.0767989	-0.0466078
Clostridium_clostridioforme	0.0150539	-0.00661981	0.0383605	-0.0543867	0.041919	0.114633	0.385076	0.121131	0.0839226	0.116672	-0.0862014	0.0273756	0.0214043	-0.135405	-0.0473879	-0.19713	0.0645538	0.0586979	-0.0058084	0.0999005	0.141591	0.199035	0.177709	0.00162	-0.0235836	0.0575275	-0.0187573	-0.0172618	-0.0553829	0.0405655	0.0223237	-0.0479366	0.0298167	0.122494	-0.124921	0.0855919	-0.00587561	0.014934	0.0938503	-0.037599	0.0314005	0.0249466	-0.0373722	-0.053551	-0.00400042	-0.0763747	0.13037	-0.0873066	-0.0505802
Clostridium_hathewayi	0.034219	0.00853469	-0.00922863	-0.0895875	0.340102	0.418122	0.445123	0.267016	0.363757	0.0906026	-0.0882866	-0.0749338	-0.0538035	-0.113211	-0.100356	-0.0704097	0.295726	0.142888	0.0523874	0.0728424	0.274482	0.130455	0.0811194	-0.0195052	-0.0263832	-0.0155779	-0.0472995	-0.0631911	-0.0342835	-0.0107999	-0.0453036	-0.0474662	-0.0883393	-0.0240112	-0.135107	0.24038	-0.0597543	0.0301797	0.04732	-0.0253657	-0.0469034	-0.0606882	-0.0952713	-0.0857722	-0.0593332	-0.0876842	0.249582	-0.0722714	0.010242
Clostridium_leptum	-0.123286	-0.131583	-0.153817	-0.228682	0.509534	0.320081	0.382414	0.442162	0.486366	0.378923	-0.12574	-0.222196	-0.240753	-0.196323	-0.0829778	-0.0609591	0.416283	0.357345	0.187601	0.343911	0.388994	0.372459	0.290307	-0.216565	-0.158885	-0.154301	-0.146531	-0.227461	-0.156002	-0.174926	-0.21655	-0.211843	-0.237483	-0.233555	0.0469979	0.474878	-0.158449	-0.109094	-0.0565714	-0.135529	-0.213673	-0.236082	-0.207366	-0.216979	-0.206586	-0.196653	0.212369	-0.0912104	-0.20177
Clostridium_nexile	0.0822764	0.111728	0.0573276	0.0972832	0.119925	0.0521825	0.104232	0.132709	0.124763	0.0817396	-0.0283608	0.0909989	0.0735898	0.00037758	0.0714738	0.000591594	0.150983	0.190875	0.0260097	0.102296	0.209481	-0.00722245	0.0824281	0.109908	0.0454524	0.0993599	0.130003	0.0979531	0.126878	0.123052	0.108602	0.0300375	0.0739022	0.1055	0.112943	0.211461	0.170976	0.171237	0.153958	0.129133	0.0516648	0.0600037	0.110482	-0.0318369	0.0646567	0.171285	0.412103	-0.0759667	0.105181
Clostridium_symbiosum	0.00661953	0.0359753	0.0498692	-0.0918094	0.296758	0.465631	0.415538	0.289317	0.281961	0.1539	-0.134256	-0.017742	-0.0683007	-0.272826	-0.123179	-0.18591	0.298458	0.291501	0.204964	0.315324	0.264251	0.218943	0.218581	-0.0593984	0.000785215	0.0232038	-0.0789331	-0.0921768	0.0603168	-0.142335	-0.0266554	-0.0258969	-0.0621628	0.0284723	-0.079503	0.143511	-0.0239516	0.0820047	0.116724	0.0453102	-0.00528682	-0.00277552	-0.00701674	-0.15503	-0.0451108	-0.204218	0.320699	0.0395533	0.0166231
Clostridiales_bacterium_1_7_47FAA	0.121081	-0.00166358	-0.0410472	-0.0674726	0.155743	0.270564	0.204496	0.184964	0.179691	0.101373	-0.119901	-0.035799	-0.0567247	-0.158598	-0.061452	-0.11261	0.386514	0.129764	0.267921	0.175997	0.327751	0.289859	0.157659	-0.0904099	-0.0436697	0.0213789	-0.100248	-0.0803416	0.00600937	-0.0356723	-0.0513204	-0.0763339	-0.0974621	0.0172499	0.00212549	0.147598	-0.0304557	-0.00192839	0.0601292	-0.0737063	-0.0310536	-0.0546114	0.0203617	-0.0807787	-0.0498966	0.0349937	0.223256	0.00635531	-0.00874367
Flavonifractor_plautii	0.192503	-0.0214921	-0.130338	-0.0557156	0.34775	0.131347	0.295739	0.332876	0.308972	0.25346	0.0511372	-0.0457154	-0.041859	-0.151276	0.00434711	-0.123336	0.250786	0.191661	0.0665668	0.193464	0.289956	0.076706	0.137963	-0.0285336	0.0211479	-0.0127936	-0.0999886	-0.0238299	-0.0173071	0.0906786	-0.0169091	-0.0378224	-0.0566112	-0.0333559	-0.0167596	0.269851	-0.00310561	0.0107098	0.0207857	0.0092152	-0.0421624	-0.0168209	-0.0144007	0.0833548	-0.0651987	0.0841074	0.274463	-0.0447408	0.0563659
Eubacterium_eligens	0.0636214	-0.150366	-0.132736	-0.0888769	0.310436	0.186898	0.28887	0.511155	0.379382	0.544745	-0.134213	-0.169221	-0.112232	-0.115088	-0.0423372	-0.00797112	0.142204	0.339469	-0.00278715	0.327062	0.563871	0.110534	0.371148	-0.0937201	-0.109066	-0.131119	-0.13151	-0.0896183	-0.130953	0.00632521	-0.162396	-0.0939654	-0.126201	-0.0860994	0.101537	0.263377	-0.161735	-0.114906	-0.191408	-0.176803	-0.189773	-0.170478	-0.178104	-0.0487261	-0.112196	-0.093962	0.12809	0.0358918	-0.143203
Eubacterium_hallii	-0.0636901	-0.0217034	0.031933	-0.104678	0.371775	0.231971	0.263694	0.270636	0.348662	0.388623	-0.063364	-0.0748935	-0.111862	-0.107725	-0.0538411	-0.0397848	0.208387	0.299791	0.0930706	0.327908	0.384756	0.379485	0.333973	-0.170667	-0.0586144	-0.0315118	-0.0992475	-0.140732	-0.0589098	-0.0590317	-0.142975	-0.140859	-0.113251	-0.095289	0.052534	0.341975	-0.0515135	0.0407319	0.0235501	0.016129	-0.0768318	-0.160665	-0.125263	-0.13089	-0.127806	-0.0472531	0.129415	0.00775413	-0.183346
Eubacterium_limosum	-0.0982991	-0.10035	-0.13194	-0.167721	0.0562824	0.166471	0.151961	0.0679403	0.0801807	0.00769238	-0.116405	-0.149278	-0.185863	-0.228993	-0.0719299	-0.16326	0.417169	0.208447	0.312556	0.341828	0.103976	0.320142	0.194236	-0.165329	-0.188599	-0.174517	-0.216384	-0.151101	-0.124327	-0.145251	-0.16462	-0.148826	-0.239075	-0.150551	-0.168124	0.00128385	-0.222806	-0.177159	-0.162478	-0.160908	-0.15666	-0.178116	-0.211476	-0.180498	-0.175879	-0.181393	0.177102	0.0317844	-0.223497
Eubacterium_ramulus	-0.039865	-0.0238919	0.0146902	-0.142423	0.370138	0.132872	0.261867	0.408697	0.279368	0.418243	-0.0929717	-0.101916	-0.17256	-0.126733	-0.0443384	-0.0722134	0.215051	0.33263	0.073721	0.32817	0.266939	0.286843	0.399242	-0.121886	-0.0890875	-0.0757067	-0.117314	-0.166213	-0.0214451	-0.095004	-0.12376	-0.177893	-0.113838	-0.0966931	0.141339	0.369647	-0.0710845	0.0101744	0.0434761	-0.0203534	-0.0827505	-0.141479	-0.14598	-0.118079	-0.101681	0.00819981	0.106259	-0.110176	-0.140746
Eubacterium_rectale	0.0330895	-0.165251	-0.0755871	-0.0516314	0.409409	0.0664437	0.253227	0.487112	0.390776	0.627173	-0.0617751	-0.143589	-0.148483	-0.0160027	-0.0167673	0.074186	0.0828128	0.345142	-0.0527785	0.297841	0.324165	0.0859327	0.23634	-0.102934	-0.0960735	-0.156009	-0.0756607	-0.157168	-0.124236	-0.0851777	-0.148378	-0.136499	-0.106347	-0.133941	0.122255	0.455377	-0.151745	-0.0832153	-0.144931	-0.116372	-0.163021	-0.165569	-0.151049	-0.121765	-0.141394	0.041065	0.151222	-0.0547218	-0.187292
Eubacterium_siraeum	-0.0660503	-0.162508	-0.18912	-0.316367	0.392117	0.120394	0.359747	0.265111	0.373218	0.335089	-0.124486	-0.23239	-0.23133	-0.189854	-0.0448683	-0.135343	0.146349	0.278462	-0.0702134	0.217953	0.179346	0.288089	0.0830307	-0.23767	-0.154004	-0.227785	-0.271865	-0.264707	-0.18837	-0.179699	-0.207591	-0.22707	-0.207169	-0.234089	-0.036875	0.406762	-0.241005	-0.128822	-0.139123	-0.149576	-0.238019	-0.259547	-0.258274	-0.13323	-0.269452	-0.193985	0.0454873	-0.100083	-0.202056
Eubacterium_sp_3_1_31	-0.127875	0.0820598	-0.00945092	-0.121948	0.19628	0.260939	0.141474	0.0878739	0.202002	0.107249	-0.124486	0.00202417	-0.0800846	-0.113269	-0.0362126	-0.045214	0.428503	0.3478	0.365086	0.386968	0.320735	0.537569	0.463467	-0.0807817	-0.0385589	0.0108724	-0.0427755	-0.0570132	0.0409755	-0.0863472	-0.054272	-0.0973249	-0.09844	0.039044	0.0739047	0.212216	-0.019522	0.0383454	0.0952019	0.0130614	-0.0419278	-0.0808354	-0.127696	-0.139815	-0.0818787	-0.0745619	0.293599	0.10762	-0.110673
Anaerostipes_hadrus	-0.0163762	0.023502	0.0479626	-0.0449429	0.291168	0.059553	0.28159	0.249373	0.317535	0.492002	0.0550746	0.0124307	-0.0174507	-0.0766099	0.0146078	-0.0228373	0.0163049	0.280315	-0.0753341	0.325377	0.293185	0.175796	0.34014	-0.0421995	0.0472644	0.0129208	0.0401855	-0.0741175	-0.0129075	-0.021359	-0.0542235	-0.139789	-0.0338331	0.0123945	0.0654891	0.382343	0.0124129	0.0264097	0.0362955	0.0437729	-0.00665884	-0.0380436	-0.0689142	-0.103654	-0.0412783	0.0680097	0.179508	-0.0323801	-0.0960389
Anaerostipes_unclassified	0.0218428	0.212203	0.0599339	0.187606	-0.033372	0.174605	0.0439835	-0.120384	-0.00460872	-0.193547	0.0531713	0.202487	0.181938	-0.139911	-0.0246157	-0.129595	0.104654	0.0681997	0.139528	0.113775	-0.00352754	0.00094937	0.0907239	0.233262	0.142432	0.233857	0.146415	0.209879	0.19772	0.146251	0.225614	0.257727	0.18614	0.214968	-0.122445	-0.00380184	0.21153	0.125047	0.187179	0.0906702	0.211962	0.218861	0.20228	0.112705	0.190557	-0.0817274	0.225213	-0.0522358	0.212104
Blautia_hydrogenotrophica	-0.0173042	-0.13582	-0.149607	-0.164211	0.283038	0.202407	0.228172	0.305663	0.281263	0.128473	-0.103648	-0.0987382	-0.151527	-0.11345	-0.104288	-0.0745161	0.558572	0.284412	0.233521	0.262831	0.226582	0.303686	0.243214	-0.174453	-0.124452	-0.169529	-0.168993	-0.162778	-0.128838	-0.104812	-0.128598	-0.0889837	-0.159603	-0.14764	0.012322	0.0253252	-0.145954	-0.131716	-0.119846	-0.176964	-0.130406	-0.112699	-0.160745	-0.11275	-0.1616	-0.161514	0.239714	0.070059	-0.134554
Blautia_producta	0.0664987	0.349161	0.247333	0.223754	0.00620403	0.126237	-0.0325065	-0.109144	0.0278778	-0.211378	0.0956418	0.232786	0.21473	-0.110565	0.0155715	-0.137992	0.315266	0.194216	0.298608	0.127229	0.13466	0.235201	-0.00243833	0.250431	0.226936	0.263096	0.302509	0.228491	0.350727	0.0980666	0.253791	0.171019	0.223196	0.223578	0.00799807	0.0344492	0.369764	0.28583	0.370159	0.318726	0.296193	0.257218	0.27647	0.12694	0.260572	0.221387	0.391652	-0.0117656	0.292338
Ruminococcus_gnavus	0.187641	0.338576	0.229793	0.307603	0.125789	0.0922922	-0.0531289	0.110858	0.0496423	-0.0116989	0.0957618	0.355043	0.358625	-0.013642	0.133413	0.0263064	0.18841	0.409213	0.228959	0.132498	0.284825	0.10013	0.192931	0.347603	0.29125	0.374517	0.339042	0.353634	0.316525	0.19631	0.35636	0.220807	0.324262	0.30089	0.129801	0.0499885	0.344751	0.321923	0.312019	0.323835	0.275978	0.328347	0.321041	0.153207	0.341062	0.121288	0.750804	0.0363131	0.331119
Ruminococcus_obeum	-0.12144	-0.0519848	-0.0662952	-0.199313	0.542314	0.219891	0.449853	0.488047	0.473094	0.568595	-0.198521	-0.152671	-0.204328	-0.183709	0.025312	-0.0261589	0.357738	0.662679	0.156063	0.497091	0.450308	0.333086	0.504974	-0.220533	-0.075895	-0.201958	-0.155099	-0.229082	-0.0729563	-0.173341	-0.19001	-0.247463	-0.1957	-0.206828	0.0804237	0.379103	-0.1443	-0.0424849	-0.0413573	-0.0528251	-0.219424	-0.227537	-0.255004	-0.205562	-0.22287	-0.288312	0.28832	0.0194672	-0.249259
Ruminococcus_torques	0.0964877	0.114264	0.0634203	0.0477015	0.377101	0.277788	0.206168	0.28821	0.448075	0.314828	-0.0261307	0.087607	0.0857369	-0.203699	-0.121985	-0.0961044	0.273741	0.493964	0.134072	0.32426	0.53428	0.180617	0.262579	0.0847496	0.140248	0.0997286	0.138301	0.041456	0.0873914	0.0113106	0.0904791	0.0159343	0.0722499	0.0264855	0.0820061	0.187917	0.117096	0.134464	0.0825864	0.119023	0.0115129	0.0471989	0.0179449	-0.0438806	0.0727555	-0.0724257	0.732887	-0.0355943	0.0560341
Coprococcus_comes	-0.0910029	-0.126936	-0.0804505	-0.112618	0.376931	0.0738184	0.242495	0.41869	0.302313	0.472507	-0.0688653	-0.149792	-0.165472	-0.133238	0.0167477	0.04152	0.20857	0.42489	0.0367739	0.280528	0.32594	0.169571	0.151461	-0.187142	-0.116338	-0.161264	-0.149049	-0.176279	-0.118887	-0.167521	-0.171649	-0.159361	-0.134519	-0.182512	0.127003	0.305977	-0.0715531	0.00536273	-0.0836608	-0.103474	-0.159428	-0.178159	-0.178983	-0.154166	-0.155548	-0.115505	0.128758	-0.0861995	-0.13416
Dorea_formicigenerans	-0.0849775	-0.0485457	0.055103	-0.152073	0.247517	0.230047	0.207003	0.242147	0.320588	0.515588	-0.13231	-0.113039	-0.161557	-0.128956	-0.0107392	-0.0134728	0.177534	0.31992	0.0105447	0.356289	0.375533	0.262332	0.30041	-0.182018	-0.0735349	-0.112981	-0.116003	-0.190061	-0.112398	-0.173607	-0.184552	-0.199363	-0.12884	-0.0997759	-0.00412941	0.203333	-0.10872	0.0223184	-0.0403702	-0.00926166	-0.140702	-0.180871	-0.181387	-0.230788	-0.143873	-0.066081	0.118503	0.0486742	-0.20486
Dorea_longicatena	-0.0804838	-0.0367884	0.000739405	-0.0912794	0.486889	0.0989021	0.273974	0.504653	0.418572	0.586735	-0.1133	-0.138051	-0.0820717	-0.102991	0.0511914	0.0682949	0.122818	0.505326	-0.0333217	0.388396	0.36703	0.162925	0.253407	-0.105567	-0.0732431	-0.144169	-0.078072	-0.175009	-0.0189206	-0.191424	-0.140302	-0.171093	-0.0612808	-0.1345	0.171836	0.414172	-0.0810887	-0.0140463	-0.0293054	-0.0666449	-0.130744	-0.164527	-0.17468	-0.10159	-0.131013	-0.0985032	0.228323	-0.0515031	-0.165874
Dorea_unclassified	-0.0428057	-0.138985	-0.114522	-0.223754	0.149593	0.17342	0.165867	0.142961	0.239103	0.258107	-0.13614	-0.195263	-0.17579	-0.098799	-0.0526065	-0.0789878	0.0641862	0.120745	0.0569257	0.214743	0.23405	0.222498	0.0428562	-0.135786	-0.199851	-0.208828	-0.154663	-0.239524	-0.0646854	-0.15762	-0.203353	-0.248328	-0.207095	-0.115655	-0.0103454	0.296494	-0.185783	-0.144181	-0.107764	-0.161364	-0.210527	-0.222156	-0.132785	-0.173696	-0.240752	0.00129923	0.00627183	-0.0641074	-0.201678
Lachnospiraceae_bacterium_1_1_57FAA	-0.0207081	-0.123523	-0.126783	0.0102712	0.352978	0.0635325	0.119732	0.155024	0.264986	0.0849108	0.0134065	-0.0614438	0.0133217	0.116705	-0.00132005	0.0842198	0.141829	0.207365	0.161013	0.153407	0.271868	0.18219	0.250921	-0.0107154	-0.0451663	-0.00108756	0.0369936	-0.00490388	-0.115103	0.0351088	-0.0715814	-0.0448464	-0.0758753	0.0258958	0.136904	0.275248	-0.0541627	-0.0609203	-0.108003	-0.113575	-0.0468521	-0.0696442	-0.033917	-0.0553881	-0.0244656	0.122962	0.16574	0.0209815	-0.0700105
Lachnospiraceae_bacterium_1_4_56FAA	-0.0862677	-0.0797753	-0.0504536	-0.166606	0.286075	0.105198	0.125455	0.338095	0.180959	0.239391	-0.103648	-0.153918	-0.188955	-0.0964407	-0.0611682	0.0363979	0.170699	0.248953	0.048503	0.243656	0.141596	0.109664	0.241376	-0.156899	-0.173536	-0.115952	-0.131536	-0.19297	-0.0786041	-0.194231	-0.171212	-0.142816	-0.173546	-0.169736	0.0958621	0.133275	-0.105895	-0.049256	0.0170454	-0.121086	-0.132669	-0.118122	-0.206527	-0.166617	-0.138578	-0.0977631	0.126393	-0.0446895	-0.181031
Lachnospiraceae_bacterium_2_1_58FAA	0.158246	0.255812	0.202074	0.150963	0.0900413	0.151828	-0.0547276	0.13517	0.0799429	-0.0215394	-0.00444455	0.205676	0.171186	-0.00717791	0.0584122	0.0288627	0.406705	0.363007	0.296715	0.100878	0.10234	0.272594	0.16811	0.179854	0.213312	0.235515	0.192022	0.202105	0.276617	0.0870825	0.236636	0.125216	0.168406	0.197063	-0.012697	0.0957021	0.194623	0.278555	0.267666	0.246113	0.192593	0.183455	0.155313	0.0585728	0.174088	-0.00773202	0.392685	0.12687	0.182761
Lachnospiraceae_bacterium_3_1_46FAA	0.0239966	-0.0320544	-0.066984	-0.0334669	0.398598	0.253002	0.240255	0.341712	0.371622	0.30184	-0.0300691	-0.05776	-0.0235635	-0.254281	-0.0912131	-0.118516	0.327647	0.377043	0.104353	0.283652	0.472438	0.147348	0.415134	-0.0243353	-0.0313798	0.0312245	-0.0375867	-0.056248	0.0100927	0.0198892	-0.0216727	0.014898	-0.0388438	-0.0759079	0.136156	0.32502	-0.044084	-0.0070897	0.0298548	-0.0571727	-0.0487879	-0.0449442	-0.0576523	-0.0158049	-0.0173444	-0.180231	0.361918	0.0124682	-0.0600246
Lachnospiraceae_bacterium_3_1_57FAA_CT1	-0.10232	-0.169565	-0.220654	-0.284946	0.496827	0.468364	0.488964	0.327602	0.498528	0.281787	-0.172503	-0.199522	-0.277499	-0.31624	-0.212934	-0.194121	0.413608	0.2464	0.166897	0.319787	0.379544	0.32545	0.216573	-0.217131	-0.184937	-0.179675	-0.252991	-0.249404	-0.163314	-0.172002	-0.225254	-0.221777	-0.274203	-0.171827	-0.0595622	0.406823	-0.234872	-0.146979	-0.12485	-0.179343	-0.206942	-0.245715	-0.220725	-0.241004	-0.270763	-0.16046	0.262482	-0.0957162	-0.210916
Lachnospiraceae_bacterium_5_1_57FAA	0.080355	-0.00791733	-0.0456375	-0.0599681	0.340081	0.357308	0.344546	0.200476	0.304133	0.147283	-0.136139	-0.0303192	-0.0443963	-0.300844	-0.167249	-0.244937	0.44243	0.217506	0.157484	0.200622	0.35173	0.263219	0.239836	-0.0159848	-0.000546642	-0.00808537	-0.0630632	-0.0483867	0.010894	-0.00741847	-0.037846	-0.0633123	-0.0582957	-0.0286888	-0.056616	0.2524	-0.0851669	-0.020175	0.031957	-0.0497693	-0.00116909	-0.0558648	-0.0529993	-0.0181533	-0.0588461	-0.118448	0.329303	-0.120308	-0.0428823
Lachnospiraceae_bacterium_5_1_63FAA	0.0439153	0.00470148	0.0260598	-0.0419983	0.326815	0.104114	0.307726	0.357606	0.313722	0.509543	0.0215097	-0.0251513	-0.0645422	-0.0894112	0.0213672	-0.0132822	0.0181844	0.415941	-0.0406238	0.36997	0.303687	0.179206	0.446225	-0.0529059	0.0299229	-0.0213128	-0.000155092	-0.0749336	-0.0211152	-0.00750584	-0.0766138	-0.14437	-0.0491101	-0.0398356	0.0477883	0.378514	-0.0192515	0.0285272	0.0162829	0.0613723	-0.0429012	-0.0728229	-0.103156	-0.0789094	-0.0992391	0.00599711	0.21573	-0.0164553	-0.112237
Lachnospiraceae_bacterium_7_1_58FAA	0.0130701	-0.00152193	-0.0900643	-0.117011	0.46177	0.214577	0.336741	0.395076	0.425344	0.304319	-0.0683212	-0.126719	-0.109217	-0.234431	-0.0848516	-0.192933	0.341179	0.27101	0.144191	0.181904	0.397534	0.195584	0.162332	-0.0673929	-0.0488924	-0.0582048	-0.108284	-0.093103	-0.0467568	-0.0409069	-0.0624482	-0.105738	-0.127084	-0.0673997	0.0305548	0.256688	-0.0369698	-0.0320365	0.0645934	-0.0419964	-0.0705291	-0.0956854	-0.0949135	-0.0615589	-0.107449	-0.0424257	0.315068	-0.113998	-0.0199583
Lachnospiraceae_bacterium_8_1_57FAA	-0.161586	-0.0570343	-0.0971352	-0.0817017	0.103	0.027147	0.15627	0.0525138	0.181826	0.157194	-0.0189196	-0.0823271	-0.13778	-0.0763021	0.0107749	-0.159888	0.13969	0.226376	0.0971974	0.241916	0.0612809	0.228282	0.104118	-0.137246	-0.0430302	-0.0517664	-0.0918643	-0.0772008	-0.0979065	-0.122861	-0.0847369	-0.0887049	-0.100553	-0.00679386	0.0160426	0.0119654	-0.0420094	-0.0194363	-0.0813018	0.00613553	-0.127717	-0.116497	-0.0777547	-0.125179	-0.122321	0.0690556	0.066615	0.0412328	-0.094747
Roseburia_hominis	0.0216688	-0.025988	0.069462	-0.0691299	0.433851	0.136704	0.228847	0.377177	0.304139	0.399486	-0.0733169	-0.00113436	-0.0163077	-0.121796	0.0239217	-0.0575762	0.155036	0.354405	0.0652853	0.285505	0.274647	0.207884	0.301772	-0.0177839	0.0154001	0.0436112	-0.0179899	-0.0272781	-0.00439064	-0.0061838	0.000181744	-0.0239865	-0.0175124	0.0133311	0.0813209	0.462294	-0.00293028	0.0347559	0.0576366	0.0173462	0.0349291	-0.0125328	-0.00934763	0.0206127	-0.0336968	0.0323082	0.222233	0.113438	-0.00127441
Roseburia_intestinalis	-0.0271266	0.0747495	0.0954112	0.0227078	0.157885	-0.0288176	0.233017	0.123711	0.181281	0.344301	-0.0721717	0.025666	-0.0303849	-0.150082	0.0526903	-0.0837969	0.214366	0.406494	0.167754	0.36046	0.362794	0.25074	0.335585	-0.0407885	0.0136506	-0.0266663	0.0488699	-0.0502269	0.0452159	0.0276315	-0.0130592	0.0156494	-0.0302882	0.11581	0.0844707	0.170623	0.0345808	0.0245375	0.0603852	0.0203812	-0.0427795	-0.0631817	-0.0148171	-0.0619573	0.0199779	0.0319425	0.312185	0.0471398	-0.0809598
Roseburia_inulinivorans	0.156717	-0.116841	-0.0157984	-0.017598	0.263882	0.046514	0.128826	0.262302	0.229311	0.426957	-0.0837429	0.0297291	-0.0275167	-0.0298945	0.096302	-0.0159678	0.0773462	0.198696	0.0095979	0.25809	0.372269	0.224551	0.263973	0.0275005	0.019879	0.0200805	-0.00301728	-0.0171408	-0.0455196	0.145724	0.031318	-0.0032498	0.0171711	0.0414665	0.153262	0.299957	0.00716046	-0.0254155	-0.0285367	-0.0749046	0.00872585	-0.0378039	0.00970615	0.10431	-0.0527693	0.0981855	0.172585	-0.10611	-0.0209236
Roseburia_unclassified	-0.0726357	-0.0776647	-0.0304379	-0.0676901	0.325366	0.12087	0.324733	0.31806	0.2377	0.21179	-0.086712	-0.165326	-0.0816255	-0.0941419	0.0528789	0.0106564	0.00186055	0.186879	-0.0811282	0.15239	0.179297	0.0503363	0.116924	-0.0781266	-0.0680333	-0.159546	-0.0996828	-0.131032	-0.128489	-0.0779082	-0.142938	-0.114399	-0.126479	-0.130106	-0.058742	0.294928	-0.105973	-0.0787556	-0.126397	-0.0304364	-0.137936	-0.150496	-0.126658	-0.123401	-0.123642	-0.0786049	0.06743	-0.065407	-0.132452
Oscillibacter_unclassified	0.0314959	-0.120185	-0.230606	-0.234495	0.518873	0.421343	0.517539	0.50649	0.596829	0.519866	-0.172344	-0.21322	-0.223313	-0.337323	-0.152205	-0.212163	0.228496	0.431637	0.0238483	0.36147	0.384599	0.210529	0.308805	-0.188376	-0.105587	-0.189693	-0.245864	-0.215827	-0.186009	-0.163984	-0.201812	-0.191673	-0.201662	-0.119498	0.0440684	0.475331	-0.219301	-0.0872022	-0.0948474	-0.160706	-0.188973	-0.217046	-0.259713	-0.163764	-0.220297	-0.209743	0.181203	-0.0821993	-0.134956
Clostridium_bartlettii	0.163501	0.24399	0.136413	0.190451	0.0737573	0.0312856	0.00509415	0.123243	-0.0323075	0.0926201	0.0492824	0.186228	0.206559	-0.0252914	0.0927806	0.000391759	0.126688	0.306102	0.0988809	0.21909	0.300012	0.0658369	0.224688	0.199928	0.224314	0.225691	0.215661	0.18653	0.210464	0.216347	0.209296	0.172526	0.206044	0.213815	0.0424966	0.0236176	0.215513	0.253496	0.195678	0.181886	0.190148	0.17737	0.169636	0.171883	0.18494	0.0544092	0.415654	-0.0627221	0.129882
Clostridium_difficile	0.0683313	0.347329	0.211678	0.390408	-0.207263	0.00773472	-0.239275	-0.211704	-0.133777	-0.252709	0.36757	0.400675	0.349909	-0.0997691	-0.0283951	-0.123423	-0.114888	-0.0223332	0.475086	0.0742869	-0.169214	-0.0589457	-0.0703761	0.38677	0.262372	0.4302	0.385673	0.399427	0.315079	0.276533	0.373789	0.439927	0.374019	0.35932	0.0303275	-0.0490436	0.392411	0.311968	0.380827	0.301159	0.367995	0.39388	0.406635	0.206221	0.40939	0.322955	0.167687	0.131384	0.392702
Peptostreptococcaceae_noname_unclassified	0.0198866	-0.0156551	0.015026	-0.0357498	0.0454824	-0.044592	-0.0151583	0.104937	0.0133725	0.104338	0.075431	0.0746485	-0.0292629	0.0524475	0.00484311	-0.0553015	-0.000441659	0.242449	0.196057	0.249677	0.0916216	0.0898387	0.168278	-0.0156846	-0.0676708	-0.0358699	-0.0526276	-0.0429082	-0.0595256	0.0592365	-0.0199114	0.0409034	-0.00324875	-0.0116439	0.0100721	-0.0978786	-0.0145384	-0.0323316	-0.0717634	-0.111696	-0.0310031	0.0173639	-0.0295693	0.0349881	-0.0129737	0.0602779	0.159398	-0.00354096	-0.00879857
Anaerotruncus_colihominis	0.0498185	-0.0534558	-0.118619	-0.0696668	0.482282	0.166566	0.368737	0.299068	0.293555	0.2206	-0.00577345	-0.0194419	-0.00452529	-0.150067	-0.0705605	-0.0970113	0.423694	0.334743	0.163466	0.283716	0.311069	0.322768	0.272151	-0.0306435	0.0281091	0.0248456	-0.0515396	-0.0741721	-0.0228747	0.0292086	-0.0227187	-0.0324673	-0.0517387	-0.0492258	-0.122671	0.326209	-0.0689675	0.0172698	-0.00456943	-0.088203	-0.022052	-0.0212899	-0.0529978	-0.00143283	-0.0655264	-0.10744	0.295089	-0.0729949	-0.00941833
Faecalibacterium_prausnitzii	-0.0603265	0.00418178	0.0737798	-0.106113	0.41448	0.255417	0.514298	0.379631	0.487418	0.500784	-0.21741	-0.119952	-0.0854191	-0.303427	-0.0105352	-0.136076	0.290246	0.386484	-0.0108948	0.417763	0.614893	0.237504	0.303837	-0.109233	-0.0453446	-0.129749	-0.0760446	-0.137683	-0.0524649	-0.107552	-0.157153	-0.19708	-0.104757	-0.0158084	0.141507	0.407265	-0.0510549	0.0149634	0.00405906	-0.0236686	-0.146671	-0.20386	-0.0926965	-0.225613	-0.115215	-0.17831	0.163868	-0.00547643	-0.166271
Ruminococcus_bromii	-0.0949654	-0.256779	-0.241369	-0.224295	0.43936	0.0362142	0.278322	0.527258	0.382876	0.603886	-0.101822	-0.261492	-0.278453	-0.0910708	-0.0685943	0.00196713	0.18251	0.334744	0.110666	0.406278	0.312299	0.375261	0.295713	-0.259705	-0.256448	-0.286277	-0.259143	-0.273284	-0.265493	-0.149792	-0.275848	-0.251211	-0.300473	-0.172225	0.157401	0.337097	-0.321256	-0.24007	-0.267544	-0.266713	-0.261642	-0.304299	-0.313671	-0.201558	-0.280537	0.0497989	0.0216786	0.0129393	-0.290117
Ruminococcus_lactaris	-0.0214196	-0.00648296	0.000486636	-0.0203257	0.333957	0.0867455	0.162032	0.279544	0.229857	0.382318	0.0499612	0.00274918	0.0202758	0.0573656	0.0521849	0.0535203	0.139125	0.265542	0.136825	0.321044	0.243542	0.329565	0.258906	0.0128838	0.0275136	0.0480314	0.0379588	-0.0331571	0.00591829	0.0100451	0.00514941	-0.0800303	0.0154954	-0.0374611	0.115212	0.37568	-0.0378684	-0.0119085	0.0104741	-0.0367588	-0.00650759	-0.0732066	-0.068829	0.0200705	-0.0526402	0.0714659	0.0986284	-0.072339	-0.0805982
Subdoligranulum_unclassified	0.0719854	-0.0329497	-0.154353	0.0202273	0.441337	0.276745	0.260327	0.519348	0.473415	0.461618	0.157454	0.0406292	-0.00808249	-0.345973	-0.114081	-0.194581	0.237384	0.334387	0.152399	0.542361	0.456555	0.17592	0.171967	0.0237893	-0.0160915	0.0376046	-0.0105096	-0.0182417	-0.0591277	0.083953	0.0216754	0.107674	0.00179566	0.0495362	0.15674	0.432879	0.0570241	0.00750354	-0.012759	-0.0572948	-0.0122946	0.00564431	0.0528465	0.0678328	0.0388895	0.206286	0.320861	-0.142559	0.0559739
Coprobacillus_unclassified	0.198577	0.352128	0.241385	0.344874	-0.0214725	0.240468	-0.0205231	-0.0187817	-0.0387465	-0.119923	0.121291	0.438396	0.355176	-0.11401	0.0449328	-0.104464	0.0657957	0.258046	0.375849	0.256074	0.0677168	0.046224	0.18932	0.393413	0.31332	0.443442	0.33773	0.377052	0.366132	0.230028	0.429047	0.359213	0.372598	0.441965	0.0665888	-0.0966861	0.330165	0.320396	0.35573	0.274795	0.371221	0.407924	0.368137	0.225733	0.391098	0.159828	0.510931	0.108049	0.355022
Clostridium_innocuum	-0.0398096	0.144933	-0.00787231	0.0378243	0.162015	0.161087	0.157761	0.146352	0.166928	0.0246122	0.104187	0.0661466	0.0194919	-0.14914	0.0117597	-0.0736156	0.366817	0.39645	0.340905	0.271577	0.129823	0.16781	0.305107	0.0743402	0.0197468	0.0566915	0.0533738	0.0426764	0.146584	0.0449193	0.091533	0.0971228	0.025522	0.0911683	-0.0248214	0.118864	0.0623986	0.0734286	0.0840931	0.0546985	0.0390297	0.0230231	-0.0176094	-0.0341654	0.0398523	-0.0678251	0.410307	0.0784981	0.00257523
Clostridium_ramosum	0.200249	0.295672	0.17428	0.330875	-0.0699427	0.225782	-0.0567668	-0.020979	-0.0179251	-0.184504	0.129736	0.38484	0.37116	-0.0999139	-0.0245417	-0.123594	0.1156	0.278204	0.365333	0.184802	0.142345	0.0701712	0.107091	0.385653	0.30688	0.424055	0.333146	0.37985	0.307941	0.216322	0.395393	0.320136	0.357931	0.381866	0.163936	-0.105926	0.291427	0.262039	0.29652	0.240824	0.350508	0.383489	0.363013	0.204495	0.378007	0.11537	0.466048	0.1475	0.32437
Erysipelotrichaceae_bacterium_2_2_44A	-0.0125986	0.0741825	0.0261715	-0.0510913	0.144978	0.142889	0.190487	0.209915	0.21264	0.0963949	-0.0291096	-0.0283586	-0.0494178	-0.156254	-0.0987601	-0.207717	0.458074	0.22204	0.268479	0.237482	0.323131	0.233127	0.227328	0.00655001	-0.0363956	0.0234657	-0.017487	-0.0167519	0.0655709	0.026654	0.00179836	-0.0099062	-0.0343557	0.0490618	0.0341558	-0.013795	0.018242	-0.00663186	0.0361249	-0.00465747	0.02625	-0.0281462	-0.0660207	-0.0211923	-0.0374173	0.049597	0.393696	-0.0034677	-0.0361363
Erysipelotrichaceae_bacterium_21_3	-0.0212651	-0.039395	-0.0356476	-0.0340988	0.192831	0.00108892	0.151087	0.200166	0.132984	0.0395165	0.0701464	-0.00508841	-0.0247579	-0.0847886	0.00555665	-0.150674	0.475537	0.225919	0.336126	0.253494	0.2688	0.30176	0.203578	-0.035504	-0.0613828	0.0343183	0.00773435	-0.0573959	-0.0333743	0.010238	-0.0254203	-0.0520166	-0.0776238	-0.023701	-0.0237377	0.00667464	0.0860669	0.0014076	-0.0577196	-0.0802975	-0.0508784	-0.0318465	0.00638194	-0.0922535	-0.000136906	0.0518605	0.258817	-0.0651484	-0.0216743
Erysipelotrichaceae_bacterium_6_1_45	0.0773918	0.0793855	0.0931791	0.0493973	0.255105	0.192146	0.149877	0.242303	0.246594	0.138007	0.00544374	0.0104336	0.0473626	-0.040419	-0.0256492	-0.0681982	0.390869	0.137074	0.258804	0.120677	0.333114	0.185219	0.22038	0.0785494	0.0589198	0.069947	0.0563974	0.0640919	0.0212032	0.136909	0.0386471	0.0632684	0.0092384	0.107015	0.102672	0.0474973	0.0555761	-0.0191126	0.106497	-0.000292174	0.114469	0.0506769	-0.0186998	0.0597987	0.0355071	0.148946	0.284306	-0.0363343	0.0720832
Holdemania_filiformis	0.0229423	-0.0968289	-0.169617	-0.155799	0.364065	0.406713	0.270611	0.288446	0.346204	0.136415	-0.112248	-0.125111	-0.101501	-0.0886738	0.0163449	0.0144971	0.209877	0.150369	0.0366234	0.149816	0.25162	0.102275	0.197224	-0.0954035	-0.0421354	-0.0634284	-0.152083	-0.108426	-0.100944	-0.082608	-0.0589928	-0.0648134	-0.111468	-0.0951866	0.141256	0.295698	-0.0871168	-0.0676399	-0.0450199	-0.104272	-0.0791827	-0.0706802	-0.108658	-0.0920469	-0.0994759	-0.174915	0.141037	-0.0693366	-0.0430701
Dialister_invisus	-0.0997834	0.0263802	0.0427805	-0.0624885	0.114151	-0.110388	0.253164	0.166817	0.0142903	0.0940128	-0.116405	-0.0253196	-0.0651188	-0.0624142	0.0970525	-0.075648	0.0812838	0.131858	0.106286	0.128744	-0.0180203	0.168035	0.232668	-0.127327	-0.0292614	-0.090644	-0.0489554	-0.0792727	-0.0652713	-0.0881544	-0.0501647	-0.116628	-0.0537846	-0.0930033	-0.0925545	-0.0276963	-0.0195529	0.0764543	-0.0388001	0.0816638	-0.112576	-0.059364	-0.0621828	-0.109072	-0.0069729	-0.131403	0.114421	-0.0854793	-0.0459146
Megamonas_hypermegale	-0.0911636	-0.118207	-0.103639	-0.222051	0.171726	0.177112	0.213709	0.39542	0.182812	0.375948	-0.108	-0.185861	-0.246965	-0.102558	-0.0824906	-0.0214543	-0.0648389	0.186702	-0.103173	0.167565	0.155655	0.0146884	0.197562	-0.216927	-0.247384	-0.246703	-0.24933	-0.243301	-0.106716	-0.178619	-0.229411	-0.196998	-0.219355	-0.176575	0.0817139	0.170745	-0.20166	-0.194771	-0.132391	-0.188589	-0.198498	-0.222783	-0.219029	-0.134932	-0.211508	-0.0381141	-0.0767857	0.123804	-0.194108
Megamonas_unclassified	-0.0911636	-0.118772	-0.103639	-0.222491	0.169389	0.177162	0.212961	0.393859	0.181829	0.377601	-0.108	-0.185426	-0.24769	-0.105099	-0.0822169	-0.0226419	-0.0648389	0.185319	-0.103173	0.16726	0.156496	0.0158515	0.196838	-0.216927	-0.247726	-0.246703	-0.24933	-0.243301	-0.107424	-0.178068	-0.229411	-0.196998	-0.218596	-0.175862	0.0814551	0.170164	-0.20166	-0.194771	-0.13307	-0.188589	-0.197979	-0.222783	-0.219029	-0.135571	-0.211531	-0.037136	-0.0776605	0.119692	-0.194108
Megasphaera_micronuciformis	0.0346322	0.198362	0.229578	0.163815	-0.35097	0.0276291	-0.0680789	-0.261545	-0.209634	-0.196036	-0.0809919	0.120019	0.22382	0.135241	0.249471	0.0799792	-0.121927	-0.0481477	-0.110055	-0.138758	-0.00736326	-0.105063	0.00404254	0.165154	0.246516	0.162418	0.156558	0.23605	0.191108	0.0968457	0.149318	0.0755306	0.182373	0.182289	-0.00947017	-0.0278879	0.1949	0.16691	0.217731	0.236559	0.199065	0.198822	0.168905	0.177545	0.129595	-0.0410165	-0.0744283	0.216573	0.158698
Veillonella_atypica	0.134124	0.100746	0.126175	0.0916092	-0.265867	0.125732	-0.23615	-0.137235	-0.136763	-0.0965668	-0.00536746	0.10266	0.117889	0.237758	0.162636	0.286366	-0.0312444	-0.0491425	0.0195033	-0.109628	0.0585244	-0.00447826	-0.00213438	0.0799745	0.1322	0.142882	0.0350375	0.115328	0.155428	0.129521	0.100465	0.0448102	0.0448479	0.177852	0.21886	-0.0937112	0.0766412	0.0300209	0.0605856	0.105804	0.16091	0.13389	0.0928997	0.0915786	0.071165	0.14957	-0.0656566	0.356807	0.121605
Veillonella_dispar	0.098449	0.198227	0.199084	0.142468	-0.455003	0.0648034	-0.334473	-0.336762	-0.316957	-0.271282	-0.00172639	0.15342	0.228915	0.291434	0.236074	0.281285	-0.118177	-0.114142	0.101833	-0.145507	-0.0913031	-0.0280708	-0.00789474	0.13948	0.181721	0.160079	0.106232	0.213698	0.21329	0.116548	0.157733	0.131463	0.144841	0.205656	0.0304293	-0.230196	0.157327	0.115945	0.152419	0.209097	0.197371	0.187453	0.169585	0.193228	0.132609	0.0098592	-0.106556	0.4018	0.200892
Veillonella_parvula	0.204952	0.32711	0.331519	0.327382	-0.337215	-0.0138365	-0.115273	-0.289607	-0.332973	-0.252887	0.0845273	0.269254	0.352612	0.186755	0.194376	0.164198	-0.07723	-0.189219	0.0299497	-0.207688	-0.0346324	-0.0890212	-0.0875737	0.302579	0.366694	0.289204	0.278653	0.348134	0.368227	0.274912	0.293868	0.185007	0.286818	0.385037	-0.0223333	-0.188901	0.294858	0.291378	0.332114	0.325195	0.340501	0.337839	0.298519	0.28085	0.290231	0.210758	-0.0657059	0.173139	0.299791
Veillonella_unclassified	0.163724	0.19652	0.234528	0.244796	-0.320233	-0.0174236	-0.245954	-0.277339	-0.347672	-0.245023	0.147825	0.207156	0.296148	0.296793	0.308625	0.311742	-0.124015	-0.149064	0.0102292	-0.212092	-0.0716486	-0.118258	-0.0370454	0.265372	0.267043	0.232202	0.224165	0.28647	0.235498	0.274991	0.225477	0.192773	0.238301	0.294849	-0.0120207	-0.138816	0.234019	0.131112	0.200362	0.199313	0.288326	0.271843	0.265969	0.261487	0.224798	0.197558	-0.0487907	0.264508	0.231242
Brevundimonas_diminuta	-0.0786579	-0.0521197	-0.0321113	-0.11581	-0.223754	-0.229783	-0.299118	-0.239646	-0.26391	-0.267238	0.000422287	-0.0937889	-0.100127	0.243836	0.11417	0.288961	-0.0205193	-0.282097	-0.0672585	-0.309082	-0.344145	-0.102513	-0.204837	-0.115707	-0.012495	-0.110557	-0.0814073	-0.067643	-0.0401578	0.057701	-0.0762777	-0.0129935	-0.0808621	-0.130721	-0.0299393	-0.221305	-0.138967	-0.0511654	-0.12207	-0.00171819	-0.12104	-0.112461	-0.106851	0.0269141	-0.10823	-0.0602416	-0.199801	0.163703	-0.0851879
Agrobacterium_tumefaciens	-0.072496	-0.0601459	-0.0545448	-0.162859	-0.151688	-0.2006	-0.21932	-0.129181	-0.200228	-0.177644	0.0267319	-0.11399	-0.0986214	0.223791	0.121144	0.284506	-0.067679	-0.212621	-0.0701742	-0.273401	-0.306966	-0.076586	-0.212941	-0.110324	-0.0511728	-0.131866	-0.0868426	-0.0946772	-0.095996	0.0547972	-0.093357	-0.0292345	-0.0870523	-0.154161	-0.0504574	-0.153096	-0.163936	-0.115842	-0.128551	-0.0681967	-0.132338	-0.121637	-0.137121	0.0411853	-0.136458	-0.0690204	-0.175362	0.100428	-0.0926799
Agrobacterium_unclassified	-0.0621743	-0.0853193	-0.0959316	-0.186991	-0.147245	-0.193088	-0.191543	-0.0360308	-0.176952	-0.1294	0.00484283	-0.139648	-0.139205	0.220433	0.15775	0.303106	-0.106629	-0.153765	-0.107933	-0.26196	-0.33705	-0.110412	-0.18516	-0.136173	-0.0965364	-0.178833	-0.131975	-0.119502	-0.134958	0.0233556	-0.1132	-0.0675884	-0.119561	-0.202117	-0.00602853	-0.0962405	-0.188372	-0.142769	-0.145399	-0.114762	-0.16532	-0.152606	-0.18373	0.024192	-0.167208	-0.101347	-0.174757	0.0562879	-0.102869
Achromobacter_piechaudii	-0.0821767	-0.101628	-0.10906	-0.213851	-0.13129	-0.149253	-0.163629	-0.0161909	-0.158517	-0.120407	-0.00524092	-0.166001	-0.166004	0.19513	0.134543	0.30329	-0.0467947	-0.137827	-0.11288	-0.246654	-0.322027	-0.107994	-0.194121	-0.162749	-0.11978	-0.199323	-0.154094	-0.143246	-0.145859	0.000300193	-0.139582	-0.0873979	-0.144836	-0.226028	-0.0172657	-0.0770347	-0.203463	-0.156366	-0.15974	-0.127304	-0.185909	-0.173044	-0.204043	0.00178729	-0.193953	-0.116678	-0.172685	0.0444783	-0.128133
Alcaligenes_unclassified	-0.0582634	0.00969686	-0.0104011	-0.0678307	-0.277508	-0.228686	-0.30895	-0.255775	-0.317775	-0.259359	0.0917924	-0.0470409	-0.0244943	0.275972	0.122854	0.317035	-0.158592	-0.293831	-0.083588	-0.346303	-0.354547	-0.147754	-0.181954	-0.0477223	0.00852618	-0.0875673	-0.00370398	-0.0225166	-0.0566826	0.0994924	-0.0284312	0.0282997	-0.0137329	-0.083109	-0.0159334	-0.281608	-0.107804	-0.0566688	-0.109445	-0.00672285	-0.0897534	-0.0843154	-0.0743091	0.116494	-0.0316211	0.0056572	-0.192135	0.119774	-0.0505306
Bordetella_unclassified	-0.0657694	-0.0357174	-0.0209687	-0.132518	-0.226036	-0.169318	-0.274777	-0.179715	-0.259169	-0.199645	-0.0548481	-0.110163	-0.0750743	0.234519	0.115656	0.322333	-0.109979	-0.30404	-0.105763	-0.274603	-0.318055	-0.152431	-0.1909	-0.11158	-0.0115317	-0.14831	-0.0759176	-0.0805251	-0.0602624	0.00981389	-0.0936225	-0.044767	-0.0725056	-0.144855	-0.012596	-0.258	-0.164187	-0.0691607	-0.111163	-0.0181313	-0.143229	-0.13401	-0.128628	0.0049898	-0.100496	-0.0909534	-0.205907	0.141288	-0.105615
Sutterella_wadsworthensis	0.0430363	-0.137454	-0.0767157	-0.0283711	0.345574	0.321907	0.260968	0.489716	0.390425	0.398441	-0.0639278	-0.105168	-0.0474552	-0.101609	0.0188389	-0.0139162	0.126742	0.233978	-0.0482949	0.207656	0.424747	0.0286133	0.282942	-0.0272492	-0.0901158	-0.0588465	-0.0839247	-0.0581772	-0.0778136	0.059795	-0.0598832	0.0433746	-0.0325063	0.0302255	0.177547	0.274029	-0.0556236	-0.0777583	-0.117189	-0.126716	-0.0654277	-0.0847968	-0.00142733	0.0338188	-0.0674147	-0.0659687	0.289439	0.0661749	-0.0742504
Bilophila_unclassified	-0.110445	-0.119924	-0.151493	-0.219232	0.565674	0.474094	0.399005	0.371589	0.611562	0.387622	-0.139495	-0.178507	-0.23937	-0.311108	-0.200268	-0.149658	0.275343	0.280971	0.0598111	0.313024	0.331625	0.244667	0.198493	-0.212044	-0.124171	-0.0946451	-0.163878	-0.221959	-0.139602	-0.188576	-0.187742	-0.196644	-0.193455	-0.109841	0.100726	0.521596	-0.105476	-0.00372348	-0.0243172	-0.0664714	-0.155795	-0.194149	-0.169266	-0.22536	-0.189006	-0.101599	0.29303	-0.126558	-0.13217
Bilophila_wadsworthia	-0.0961352	-0.0397354	0.00146966	-0.128383	0.328106	0.322429	0.162855	0.123562	0.339696	0.241	-0.108	-0.0922072	-0.131156	-0.244496	-0.167271	-0.146739	0.0696003	0.0439888	-0.043939	0.159823	0.166027	0.163581	0.18733	-0.125618	-0.0598722	-0.0228556	-0.0872512	-0.121978	-0.0820404	-0.132916	-0.115409	-0.102756	-0.112806	-0.0465759	0.0972867	0.348802	-0.0684046	-0.00749419	0.0577863	-0.0354172	-0.0284912	-0.126405	-0.125869	-0.130049	-0.132265	-0.0483683	0.201587	-0.123452	-0.10244
Enterobacter_cloacae	0.880925	0.0469842	0.0810562	0.384431	-0.0389274	0.0541559	-0.127196	0.0454299	0.00125739	-0.0137145	0.134208	0.400828	0.50659	0.191358	0.199603	0.143815	0.027504	0.0216362	-0.116634	-0.0084022	0.250499	-0.0559025	0.0862021	0.458943	0.468582	0.461839	0.19273	0.475346	0.0774662	0.632138	0.480476	0.512727	0.449399	0.425725	0.185459	0.0400852	0.168104	0.0143427	0.0930868	0.0893313	0.462112	0.461232	0.418754	0.630147	0.335818	0.377305	0.0814347	0.183289	0.51746
Escherichia_coli	0.0451686	0.915129	0.76539	0.655043	-0.203089	-0.0214842	0.0819432	-0.255031	-0.0946486	-0.171623	0.102101	0.613798	0.570946	-0.114625	0.0678878	-0.170114	-0.087233	0.104643	0.104308	0.0363909	-0.163228	-0.0707918	-0.0685403	0.614307	0.717369	0.589387	0.777743	0.560289	0.799487	0.164089	0.627561	0.271894	0.64931	0.602003	-0.12087	0.00242051	0.762851	0.883705	0.839419	0.87134	0.585388	0.565782	0.555533	0.17243	0.679855	0.081146	0.204512	0.0552068	0.563036
Escherichia_unclassified	0.418287	0.723492	0.637642	0.704787	-0.190595	0.0158728	0.0278043	-0.216372	-0.115846	-0.20181	0.116989	0.69724	0.701512	-0.00617268	0.137747	-0.0952568	-0.0288055	0.0463436	0.0425586	-0.0147243	-0.0604981	-0.0292238	-0.0318917	0.680231	0.777829	0.742068	0.627634	0.685569	0.652187	0.365392	0.719912	0.450755	0.728205	0.674689	-0.0786229	-0.0417364	0.666612	0.683722	0.707584	0.711656	0.722374	0.696508	0.650192	0.411722	0.716457	0.1517	0.172199	0.141798	0.687396
Klebsiella_oxytoca	0.399306	0.160596	0.0834025	0.338074	-0.0629059	0.151796	-0.0886919	0.0787143	0.0791822	0.0604168	0.475948	0.343858	0.371169	0.0904973	0.221956	0.105551	0.0954288	0.1974	-0.0330079	0.134473	0.123127	-0.056183	0.184039	0.350124	0.297361	0.326091	0.286529	0.374415	0.166246	0.491278	0.393782	0.488969	0.326955	0.389248	0.0891405	0.0495142	0.301851	0.133882	0.178883	0.181217	0.349491	0.381549	0.340022	0.451531	0.30911	0.289456	0.130946	0.25365	0.368061
Klebsiella_pneumoniae	0.185254	0.141789	0.00703292	0.480326	-0.033307	-0.171969	-0.214958	-0.0190072	-0.109767	-0.136356	0.776767	0.453542	0.47802	0.129326	0.128807	0.104528	-0.101443	-0.0686003	0.163039	-0.0297635	-0.00283182	-0.0877062	-0.0841745	0.480874	0.171674	0.420319	0.519537	0.459045	0.150855	0.559819	0.423599	0.593899	0.421012	0.398607	0.150675	-0.0802273	0.418611	0.105623	0.162221	0.117806	0.378453	0.41751	0.45913	0.455226	0.485452	0.544442	0.126368	-0.00761348	0.391249
Klebsiella_unclassified	0.424156	-0.0545811	0.00542643	0.165357	0.122485	0.107835	-0.00941869	0.230501	0.134521	0.10727	0.0839788	0.108835	0.285413	0.224587	0.230545	0.200669	0.0859876	0.199383	-0.0872408	0.054048	0.332667	0.0324048	0.175363	0.237529	0.0977683	0.15565	0.174008	0.195886	-0.0153687	0.317357	0.166658	0.201681	0.176057	0.204037	0.115469	0.0745398	0.0683402	-0.0520765	0.0320799	0.0320734	0.157184	0.203199	0.217744	0.262227	0.165766	0.214108	0.210149	0.234738	0.189966
Haemophilus_parainfluenzae	0.302778	0.120621	0.0601785	0.350659	-0.109136	0.191043	-0.0503087	0.0213565	0.00536244	0.0951329	0.215857	0.362503	0.332074	-0.0563908	0.0443562	0.00754513	-0.0803759	0.0926467	0.00059227	0.176755	0.131617	-0.0710789	0.212204	0.359744	0.227749	0.349174	0.271995	0.366493	0.203817	0.301316	0.356441	0.412885	0.303879	0.517845	0.190187	0.0681627	0.267941	0.0674546	0.11509	0.109704	0.366994	0.376414	0.3814	0.323382	0.333414	0.375044	0.0227438	0.208645	0.351178
Akkermansia_muciniphila	0.0252067	-0.0934479	-0.130251	-0.208005	0.413954	0.157966	0.322086	0.384411	0.352195	0.262436	-0.128426	-0.145691	-0.145648	-0.153335	-0.134923	-0.137617	0.267468	0.306827	-0.0694465	0.201993	0.214133	0.140732	0.122417	-0.110435	-0.104139	-0.16702	-0.158436	-0.193296	-0.141472	-0.110816	-0.124378	-0.153736	-0.133912	-0.11582	-0.0182373	0.192609	-0.178714	-0.129126	-0.0697407	-0.123353	-0.153484	-0.164367	-0.200987	-0.0627631	-0.136777	-0.200125	0.0884257	-0.0538501	-0.119825
Saccharomyces_cerevisiae	-0.0859545	-0.210214	-0.164956	-0.268533	-0.241913	0.0191412	-0.1577	-0.216969	-0.0537245	-0.0321	-0.085658	-0.245253	-0.28561	0.0984032	-0.172373	-0.0716704	-0.117258	-0.193853	-0.0695656	-0.125189	-0.13814	0.0635505	-0.0538564	-0.272892	-0.315827	-0.193838	-0.240683	-0.252081	-0.22162	-0.21678	-0.268936	-0.191532	-0.296369	-0.202056	-0.129699	-0.0322784	-0.208877	-0.244942	-0.223725	-0.203178	-0.255664	-0.243949	-0.18087	-0.227601	-0.252839	-0.100859	-0.382566	-0.0199281	-0.229934
C2likevirus_unclassified	-0.0785261	-0.11718	-0.17263	-0.0268111	-0.0833369	-0.208493	-0.122781	-0.0785	-0.14982	-0.109911	0.0708064	-0.0756513	-0.0824389	0.0964275	-0.18947	-0.0145319	-0.0603847	-0.166389	0.0148781	-0.177692	-0.163496	-0.0457869	-0.0308464	-0.0708166	-0.156793	-0.0962919	-0.0476893	-0.0445803	-0.131764	0.107958	-0.0706079	0.0075765	-0.143682	-0.062003	-0.0765516	-0.130756	-0.0616127	-0.166148	-0.101052	-0.175708	-0.0836773	-0.0763856	-0.114354	-0.0565404	-0.0907955	0.00152646	-0.171895	-0.141166	-0.145922
[truncated: 29 more columns]
